# Supplementary material for: Genome-wide identification and characterization of reference genes with different transcript abundances for Streptomyces coelicolor
Source: Sci Rep. 2015 Nov 3;5:15840. doi: 10.1038/srep15840 (PMC4630627; doi:10.1038/srep15840)
Supplement: Supplementary Dataset 1 [file srep15840-s2.xls]

## Sheet: Sheet1
Data Set S1 Genes with stable transcript levels of four time-series microarray datasets and their intersection.
aThe functions of the 1,471 genes according to genome annotation of Streptomyces coelicolor A3(2)
Time-series trancriptome microarrays from GEO database					Intersection of genes with stable transcript levels in the four datasets (the first pool of candidate RGs, 1,471 genes)	Functions of genesa
Accession number of microarray
GSE18489	GSE30569	GSE53562	GSE2983
SCO0001	SCO0001	SCO0001	SCO0007		SCO0007	hypothetical protein
SCO0002	SCO0002	SCO0002	SCO0008		SCO0018	hypothetical protein
SCO0003	SCO0007	SCO0003	SCO0009		SCO0022	IS element ATP-binding protein
SCO0007	SCO0009	SCO0007	SCO0011		SCO0029	hypothetical protein
SCO0011	SCO0011	SCO0008	SCO0012		SCO0034	hypothetical protein
SCO0012	SCO0012	SCO0013	SCO0014		SCO0036	hypothetical protein
SCO0016	SCO0016	SCO0014	SCO0016		SCO0038	sigma factor
SCO0018	SCO0018	SCO0015	SCO0017		SCO0040	glycosyl transferase
SCO0020	SCO0021	SCO0017	SCO0018		SCO0041	integral membrane protein
SCO0021	SCO0022	SCO0018	SCO0020		SCO0043	hypothetical protein
SCO0022	SCO0025	SCO0020	SCO0021		SCO0045	hypothetical protein
SCO0025	SCO0026	SCO0022	SCO0022		SCO0046	hydrolase
SCO0026	SCO0027	SCO0025	SCO0026		SCO0047	transcriptional regulator
SCO0027	SCO0028	SCO0029	SCO0027		SCO0049	hypothetical protein
SCO0028	SCO0029	SCO0034	SCO0028		SCO0050	hypothetical protein
SCO0029	SCO0030	SCO0035	SCO0029		SCO0056	hypothetical protein
SCO0030	SCO0031	SCO0036	SCO0031		SCO0060	hypothetical protein
SCO0031	SCO0033	SCO0037	SCO0032		SCO0064	hypothetical protein
SCO0033	SCO0034	SCO0038	SCO0034		SCO0065	extracellular binding protein
SCO0034	SCO0035	SCO0040	SCO0035		SCO0066	integral membrane permease
SCO0036	SCO0036	SCO0041	SCO0036		SCO0067	integral membrane permease
SCO0037	SCO0037	SCO0043	SCO0038		SCO0068	hydrolase (secreted protein)
SCO0038	SCO0038	SCO0045	SCO0039		SCO0069	hypothetical protein
SCO0039	SCO0039	SCO0046	SCO0040		SCO0075	hypothetical protein
SCO0040	SCO0040	SCO0047	SCO0041		SCO0079	integral membrane transport protein
SCO0041	SCO0041	SCO0048	SCO0042		SCO0080	hypothetical protein
SCO0042	SCO0042	SCO0049	SCO0043		SCO0083	transposase
SCO0043	SCO0043	SCO0050	SCO0044		SCO0084	hypothetical protein
SCO0045	SCO0044	SCO0056	SCO0045		SCO0085	hypothetical protein
SCO0046	SCO0045	SCO0057	SCO0046		SCO0086	ribosylglycohydrolase (secreted protein)
SCO0047	SCO0046	SCO0060	SCO0047		SCO0089	transcriptional regulator
SCO0048	SCO0047	SCO0064	SCO0049		SCO0090	transposase
SCO0049	SCO0048	SCO0065	SCO0050		SCO0095	hypothetical protein
SCO0050	SCO0049	SCO0066	SCO0051		SCO0097	integral membrane protein
SCO0056	SCO0050	SCO0067	SCO0051		SCO0109	hypothetical protein
SCO0057	SCO0055	SCO0068	SCO0055		SCO0110	DNA-binding protein
SCO0059	SCO0056	SCO0069	SCO0056		SCO0119	small secreted protein
SCO0060	SCO0057	SCO0075	SCO0058		SCO0123	hypothetical protein
SCO0060	SCO0058	SCO0079	SCO0059		SCO0125	oxidoreductase
SCO0061	SCO0059	SCO0080	SCO0060		SCO0126	beta keto-acyl synthase
SCO0062	SCO0060	SCO0083	SCO0062		SCO0127	beta keto-acyl synthase
SCO0063	SCO0060	SCO0084	SCO0063		SCO0128	hypothetical protein
SCO0064	SCO0061	SCO0085	SCO0064		SCO0134	hypothetical protein
SCO0065	SCO0062	SCO0086	SCO0065		SCO0135	hypothetical protein
SCO0066	SCO0063	SCO0089	SCO0066		SCO0137	sugar-transport protein
SCO0067	SCO0064	SCO0090	SCO0067		SCO0138	short chain dehydrogenase
SCO0068	SCO0065	SCO0091	SCO0068		SCO0139	hypothetical protein
SCO0069	SCO0066	SCO0095	SCO0069		SCO0148	transcriptional regulatory protein
SCO0070	SCO0067	SCO0096	SCO0070		SCO0149	hypothetical protein
SCO0071	SCO0068	SCO0097	SCO0071		SCO0150	hypothetical protein
SCO0073	SCO0069	SCO0106	SCO0073		SCO0151	integral membrane protein
SCO0074	SCO0070	SCO0107	SCO0075		SCO0153	secreted protein
SCO0075	SCO0071	SCO0108	SCO0076		SCO0157	hypothetical protein
SCO0079	SCO0072	SCO0109	SCO0076		SCO0159	ECF sigma factor
SCO0080	SCO0073	SCO0110	SCO0076		SCO0160	DNA-binding protein
SCO0083	SCO0074	SCO0112	SCO0079		SCO0230	TetR family transcriptional regulator
SCO0084	SCO0075	SCO0119	SCO0080		SCO0233	DNA-binding protein
SCO0085	SCO0079	SCO0120	SCO0081		SCO0235	short chain dehydrogenase
SCO0086	SCO0080	SCO0121	SCO0083		SCO0236	DNA-binding protein
SCO0087	SCO0083	SCO0123	SCO0084		SCO0237	oxidoreductase
SCO0088	SCO0084	SCO0125	SCO0085		SCO0239	hypothetical protein
SCO0089	SCO0085	SCO0126	SCO0086		SCO0240	oxidoreductase
SCO0090	SCO0086	SCO0127	SCO0087		SCO0250	transcriptional regulator
SCO0091	SCO0087	SCO0128	SCO0088		SCO0252	oxidoreductase
SCO0095	SCO0088	SCO0134	SCO0089		SCO0254	hypothetical protein
SCO0096	SCO0089	SCO0135	SCO0090		SCO0255	sigma factor
SCO0097	SCO0090	SCO0137	SCO0091		SCO0262	LysR family transcriptional regulator
SCO0101	SCO0095	SCO0138	SCO0092		SCO0263	oxidoreductase
SCO0102	SCO0096	SCO0139	SCO0092		SCO0265	hydroxylase
SCO0104	SCO0097	SCO0140	SCO0095		SCO0266	transcriptional regulator
SCO0105	SCO0101	SCO0148	SCO0097		SCO0267	hydrolase
SCO0106	SCO0102	SCO0149	SCO0099		SCO0271	binding-protein-dependent transport protein
SCO0109	SCO0103	SCO0150	SCO0099		SCO0272	binding-protein-dependent transport protein
SCO0110	SCO0104	SCO0151	SCO0101		SCO0274	alpha-galactosidase SCF8502
SCO0111	SCO0105	SCO0153	SCO0106		SCO0275	transcriptional repressor protein
SCO0112	SCO0107	SCO0154	SCO0109		SCO0278	MutT domain-containing protein
SCO0116	SCO0108	SCO0157	SCO0110		SCO0279	glycosyl hydrolase
SCO0117	SCO0109	SCO0158	SCO0111		SCO0281	hypothetical protein
SCO0118	SCO0110	SCO0159	SCO0114		SCO0283	hypothetical protein
SCO0119	SCO0111	SCO0160	SCO0116		SCO0285	sodium/proton antiporter
SCO0120	SCO0112	SCO0182	SCO0117		SCO0287	regulatory protein
SCO0121	SCO0116	SCO0183	SCO0118		SCO0288	hypothetical protein
SCO0122	SCO0117	SCO0202	SCO0119		SCO0289	transcriptional regulator
SCO0123	SCO0119	SCO0227	SCO0120		SCO0291	binding protein dependent transport protein
SCO0124	SCO0122	SCO0228	SCO0121		SCO0292	sugar ABC-transporter integral membrane protein
SCO0125	SCO0123	SCO0230	SCO0123		SCO0294	acetyltransferase
SCO0126	SCO0124	SCO0232	SCO0124		SCO0295	transmembrane efflux protein
SCO0127	SCO0125	SCO0233	SCO0125		SCO0299	putative oxidoreductase
SCO0128	SCO0126	SCO0235	SCO0126		SCO0301	lipoprotein
SCO0129	SCO0127	SCO0236	SCO0127		SCO0302	TetR family transcriptional regulator
SCO0130	SCO0128	SCO0237	SCO0128		SCO0304	hypothetical protein
SCO0133	SCO0129	SCO0239	SCO0132		SCO0307	DNA-binding protein
SCO0134	SCO0130	SCO0240	SCO0134		SCO0309	amide hydrolase
SCO0135	SCO0131	SCO0246	SCO0135		SCO0313	transmembrane transport protein
SCO0136	SCO0133	SCO0249	SCO0136		SCO0316	DNA-binding protein
SCO0137	SCO0134	SCO0250	SCO0137		SCO0317	transmembrane transport protein
SCO0138	SCO0135	SCO0251	SCO0138		SCO0322	ABC transport ATP-binding subunit
SCO0139	SCO0136	SCO0252	SCO0139		SCO0326	hypothetical protein
SCO0140	SCO0137	SCO0254	SCO0143		SCO0329	esterase
SCO0142	SCO0138	SCO0255	SCO0144		SCO0331	short chain oxidoreductase (secreted protein)
SCO0143	SCO0139	SCO0258	SCO0145		SCO0332	transcriptional regulator
SCO0144	SCO0142	SCO0262	SCO0146		SCO0334	secreted protein
SCO0145	SCO0143	SCO0263	SCO0147		SCO0335	secreted protein
SCO0147	SCO0144	SCO0265	SCO0148		SCO0337	transcriptional regulator
SCO0148	SCO0145	SCO0266	SCO0149		SCO0338	dehydrogenase
SCO0149	SCO0147	SCO0267	SCO0150		SCO0340	hypothetical protein
SCO0150	SCO0148	SCO0271	SCO0151		SCO0341	large secreted protein
SCO0151	SCO0149	SCO0272	SCO0152		SCO0342	secreted protein
SCO0152	SCO0150	SCO0274	SCO0153		SCO0343	hypothetical protein
SCO0153	SCO0151	SCO0275	SCO0155		SCO0344	GntR family DNA-binding regulator
SCO0154	SCO0152	SCO0276	SCO0156		SCO0345	IclR family regulatory protein
SCO0155	SCO0153	SCO0277	SCO0157		SCO0347	racemase
SCO0156	SCO0154	SCO0278	SCO0159		SCO0349	oxidoreductase (secreted protein)
SCO0157	SCO0155	SCO0279	SCO0160		SCO0350	hypothetical protein
SCO0159	SCO0156	SCO0280	SCO0161		SCO0360	LacI family DNA-binding transcriptional repressor
SCO0160	SCO0157	SCO0281	SCO0163		SCO0361	hypothetical protein
SCO0161	SCO0158	SCO0282	SCO0164		SCO0362	racemase
SCO0164	SCO0159	SCO0283	SCO0175		SCO0363	integral membrane protein
SCO0172	SCO0160	SCO0284	SCO0176		SCO0366	hypothetical protein
SCO0175	SCO0161	SCO0285	SCO0178		SCO0367	hypothetical protein
SCO0176	SCO0164	SCO0287	SCO0184		SCO0369	secreted protein
SCO0182	SCO0172	SCO0288	SCO0185		SCO0370	DNA-binding protein (secreted protein)
SCO0183	SCO0175	SCO0289	SCO0187		SCO0371	secreted protein
SCO0184	SCO0176	SCO0290	SCO0188		SCO0372	secreted protein
SCO0192	SCO0178	SCO0291	SCO0192		SCO0373	secreted protein
SCO0193	SCO0182	SCO0292	SCO0193		SCO0378	hypothetical protein
SCO0196	SCO0183	SCO0294	SCO0195		SCO0407	transcriptional regulator
SCO0202	SCO0184	SCO0295	SCO0196		SCO0412	hypothetical protein
SCO0203	SCO0185	SCO0299	SCO0197		SCO0413	hypothetical protein
SCO0207	SCO0189	SCO0300	SCO0205		SCO0414	RNA polymerase sigma factor
SCO0211	SCO0190	SCO0301	SCO0207		SCO0415	membrane protei
SCO0214	SCO0191	SCO0302	SCO0210		SCO0417	hypothetical protein
SCO0225	SCO0192	SCO0303	SCO0223		SCO0418	DNA-binding protein
SCO0226	SCO0193	SCO0304	SCO0225		SCO0420	homoserine dehydrogenase
SCO0227	SCO0195	SCO0307	SCO0226		SCO0423	membrane transport protein
SCO0229	SCO0196	SCO0308	SCO0229		SCO0425	hypothetical protein
SCO0230	SCO0202	SCO0309	SCO0230		SCO0427	hydrolase
SCO0232	SCO0203	SCO0311	SCO0231		SCO0428	tetR family transcriptional regulator
SCO0233	SCO0211	SCO0313	SCO0233		SCO0429	oxidoreductase
SCO0234	SCO0225	SCO0316	SCO0235		SCO0430	tetR family transcriptional regulator
SCO0235	SCO0226	SCO0317	SCO0236		SCO0432	secreted peptidase
SCO0236	SCO0227	SCO0318	SCO0237		SCO0433	transcriptional regulator
SCO0237	SCO0228	SCO0322	SCO0238		SCO0434	bifunctional maltose and glucose-specific PTS system components IICB
SCO0238	SCO0229	SCO0326	SCO0239		SCO0435	aminotransferase
SCO0239	SCO0230	SCO0329	SCO0240		SCO0443	hypothetical protein
SCO0240	SCO0232	SCO0330	SCO0241		SCO0444	integral membrane protein
SCO0241	SCO0233	SCO0331	SCO0242		SCO0445	secreted protein
SCO0242	SCO0234	SCO0332	SCO0244		SCO0446	hypothetical protein
SCO0243	SCO0235	SCO0334	SCO0245		SCO0447	MarR family regulatory protein
SCO0244	SCO0236	SCO0335	SCO0246		SCO0449	secreted solute-binding lipoprotein
SCO0248	SCO0237	SCO0336	SCO0250		SCO0451	hypothetical protein
SCO0249	SCO0238	SCO0337	SCO0251		SCO0452	SIR2-like regulatory protein
SCO0250	SCO0239	SCO0338	SCO0252		SCO0453	secreted solute-binding lipoprotein
SCO0252	SCO0240	SCO0339	SCO0253		SCO0455	binding-protein dependent transport protein
SCO0253	SCO0241	SCO0340	SCO0254		SCO0456	LacI family transcriptional regulator
SCO0254	SCO0244	SCO0341	SCO0255		SCO0457	hypothetical protein
SCO0255	SCO0245	SCO0342	SCO0255		SCO0464	integral membrane protein
SCO0256	SCO0248	SCO0343	SCO0256		SCO0465	non-heme chloroperoxidase (chloride peroxidase)
SCO0257	SCO0249	SCO0344	SCO0259		SCO0468	hypothetical protein
SCO0258	SCO0250	SCO0345	SCO0259		SCO0469	hypothetical protein
SCO0259	SCO0251	SCO0347	SCO0260		SCO0470	hydrolase
SCO0260	SCO0252	SCO0348	SCO0261		SCO0481	secreted chitin binding protein
SCO0261	SCO0253	SCO0349	SCO0262		SCO0482	secreted chitinase
SCO0262	SCO0254	SCO0350	SCO0263		SCO0483	secreted protein
SCO0263	SCO0255	SCO0360	SCO0264		SCO0484	monooxygenase
SCO0264	SCO0260	SCO0361	SCO0265		SCO0486	monooxygenase
SCO0265	SCO0261	SCO0362	SCO0266		SCO0487	MarR family transcriptional regulator
SCO0266	SCO0262	SCO0363	SCO0267		SCO0502	hypothetical protein
SCO0267	SCO0263	SCO0365	SCO0269		SCO0507	hypothetical protein
SCO0269	SCO0264	SCO0366	SCO0270		SCO0511	dehydrogenase (secreted protein)
SCO0270	SCO0265	SCO0367	SCO0271		SCO0520	tetR family transcriptional regulator
SCO0271	SCO0266	SCO0369	SCO0272		SCO0523	transcriptional regulator
SCO0272	SCO0267	SCO0370	SCO0273		SCO0524	gluconolactonase precursor
SCO0273	SCO0270	SCO0371	SCO0274		SCO0526	oxidoreductase
SCO0274	SCO0271	SCO0372	SCO0275		SCO0529	oxidoreductase (secreted protein)
SCO0275	SCO0272	SCO0373	SCO0277		SCO0530	transcriptional regulator
SCO0276	SCO0273	SCO0378	SCO0278		SCO0531	sugar transporter sugar binding protein
SCO0277	SCO0274	SCO0406	SCO0279		SCO0532	sugar transporter membrane protein
SCO0278	SCO0275	SCO0407	SCO0281		SCO0533	sugar transporter membrane protein
SCO0279	SCO0276	SCO0408	SCO0283		SCO0534	beta-hexosaminidase (secreted protein)
SCO0280	SCO0278	SCO0410	SCO0284		SCO0535	hydrolase (secreted protein)
SCO0281	SCO0279	SCO0411	SCO0285		SCO0536	hypothetical protein
SCO0282	SCO0280	SCO0412	SCO0287		SCO0537	secreted protein
SCO0283	SCO0281	SCO0413	SCO0288		SCO0538	sugar transporter sugar binding lipoprotein
SCO0284	SCO0282	SCO0414	SCO0289		SCO0539	sugar transporter membrane protein
SCO0285	SCO0283	SCO0415	SCO0291		SCO0540	sugar transport membrane protein
SCO0286	SCO0285	SCO0417	SCO0292		SCO0541	alpha-galactosidase
SCO0287	SCO0287	SCO0418	SCO0292		SCO0542	regulatory protein
SCO0288	SCO0288	SCO0420	SCO0293		SCO0545	secreted protein
SCO0289	SCO0289	SCO0421	SCO0294		SCO0547	acyltransferase
SCO0290	SCO0290	SCO0422	SCO0295		SCO0548	3-oxoacyl-(ACP) synthase
SCO0291	SCO0291	SCO0423	SCO0296		SCO0549	acyl carrier protein
SCO0292	SCO0292	SCO0424	SCO0299		SCO0551	histidine kinase protein
SCO0293	SCO0293	SCO0425	SCO0300		SCO0552	response regulator
SCO0294	SCO0294	SCO0427	SCO0301		SCO0553	hypothetical protein
SCO0295	SCO0295	SCO0428	SCO0302		SCO0554	secreted beta-mannosidase
SCO0296	SCO0296	SCO0429	SCO0304		SCO0555	membrane-bound oxidoreductase
SCO0297	SCO0299	SCO0430	SCO0306		SCO0557	MerR family transcriptional regulator
SCO0298	SCO0301	SCO0432	SCO0307		SCO0558	hypothetical protein
SCO0299	SCO0302	SCO0433	SCO0309		SCO0562	hypothetical protein
SCO0300	SCO0303	SCO0434	SCO0310		SCO0563	hypothetical protein
SCO0301	SCO0304	SCO0435	SCO0312		SCO0564	hypothetical protein
SCO0302	SCO0305	SCO0441	SCO0313		SCO0565	polyprenyl synthetase
SCO0303	SCO0307	SCO0443	SCO0314		SCO0566	hypothetical protein
SCO0304	SCO0308	SCO0444	SCO0315		SCO0577	hypothetical protein
SCO0305	SCO0309	SCO0445	SCO0316		SCO0578	triosephosphate isomerase
SCO0307	SCO0310	SCO0446	SCO0317		SCO0579	ribose 5-phosphate isomerase
SCO0308	SCO0311	SCO0447	SCO0319		SCO0589	LysR family transcriptional regulator
SCO0309	SCO0312	SCO0449	SCO0320		SCO0594	methyltransferase
SCO0310	SCO0313	SCO0450	SCO0321		SCO0595	hypothetical protein
SCO0311	SCO0314	SCO0451	SCO0322		SCO0598	anti anti sigma factor
SCO0312	SCO0316	SCO0452	SCO0322		SCO0601	secreted protein
SCO0313	SCO0317	SCO0453	SCO0325		SCO0603	amino transferase
SCO0314	SCO0318	SCO0454	SCO0326		SCO0604	hypothetical protein
SCO0315	SCO0319	SCO0455	SCO0328		SCO0605	AraC family transcription regulator
SCO0316	SCO0322	SCO0456	SCO0328		SCO0606	hypothetical protein
SCO0317	SCO0323	SCO0457	SCO0329		SCO0613	arginine deiminase
SCO0318	SCO0324	SCO0458	SCO0331		SCO0614	hypothetical protein
SCO0319	SCO0325	SCO0461	SCO0332		SCO0615	secreted protein
SCO0321	SCO0326	SCO0464	SCO0333		SCO0618	hypothetical protein
SCO0322	SCO0329	SCO0465	SCO0334		SCO0619	hypothetical protein
SCO0323	SCO0330	SCO0466	SCO0335		SCO0621	hypothetical protein
SCO0325	SCO0331	SCO0468	SCO0337		SCO0624	secreted protein
SCO0326	SCO0332	SCO0469	SCO0338		SCO0625	transporter protein
SCO0329	SCO0333	SCO0470	SCO0340		SCO0626	hypothetical protein
SCO0330	SCO0334	SCO0479	SCO0341		SCO0627	ATP utilising protein
SCO0331	SCO0335	SCO0481	SCO0342		SCO0629	transcriptional regulator
SCO0332	SCO0336	SCO0482	SCO0342		SCO0632	RNA polymerase sigma factor SigK
SCO0333	SCO0337	SCO0483	SCO0343		SCO0633	hypothetical protein
SCO0334	SCO0338	SCO0484	SCO0344		SCO0635	hypothetical protein
SCO0335	SCO0339	SCO0486	SCO0345		SCO0637	hypothetical protein
SCO0336	SCO0340	SCO0487	SCO0346		SCO0638	lipoprotein
SCO0337	SCO0341	SCO0499	SCO0347		SCO0645	Zinc-containing dehydrogenase
SCO0338	SCO0342	SCO0500	SCO0349		SCO0646	TetR family transcriptional regulator
SCO0339	SCO0343	SCO0501	SCO0350		SCO0647	short chain oxidoreductase
SCO0340	SCO0344	SCO0502	SCO0351		SCO0650	gas vesicle synthesis-like protein
SCO0341	SCO0345	SCO0504	SCO0352		SCO0653	hypothetical protein
SCO0342	SCO0346	SCO0506	SCO0353		SCO0654	hypothetical protein
SCO0343	SCO0347	SCO0507	SCO0354		SCO0655	gas vesicle synthesis protein
SCO0344	SCO0348	SCO0509	SCO0355		SCO0659	DeoR family transcriptional regulator
SCO0345	SCO0349	SCO0511	SCO0356		SCO0660	solute-binding lipoprotein
SCO0346	SCO0350	SCO0512	SCO0357		SCO0663	2-hydroxyacid dehydrogenase
SCO0347	SCO0351	SCO0516	SCO0358		SCO0665	secreted protein
SCO0348	SCO0352	SCO0520	SCO0359		SCO0667	secreted protein
SCO0349	SCO0353	SCO0521	SCO0360		SCO0671	hypothetical protein
SCO0350	SCO0354	SCO0522	SCO0361		SCO0675	hypothetical protein
SCO0351	SCO0355	SCO0523	SCO0362		SCO0677	secreted chitosanase
SCO0352	SCO0356	SCO0524	SCO0363		SCO0686	hypothetical protein
SCO0353	SCO0357	SCO0525	SCO0364		SCO0687	oxidoreductase
SCO0354	SCO0358	SCO0526	SCO0366		SCO0688	hypothetical protein
SCO0355	SCO0359	SCO0529	SCO0367		SCO0690	oxidoreductase, molybdopterin binding subunit
SCO0356	SCO0360	SCO0530	SCO0368		SCO0691	oxidoreductase
SCO0357	SCO0361	SCO0531	SCO0369		SCO0693	membrane protein
SCO0358	SCO0362	SCO0532	SCO0370		SCO0694	hypothetical protein
SCO0359	SCO0363	SCO0533	SCO0371		SCO0695	hypothetical protein
SCO0360	SCO0364	SCO0534	SCO0372		SCO0696	integral membrane protein
SCO0361	SCO0365	SCO0535	SCO0373		SCO0710	branched-chain amino acid transport ATP-binding protein
SCO0362	SCO0366	SCO0536	SCO0375		SCO0714	oxidoreductase
SCO0363	SCO0367	SCO0537	SCO0375		SCO0715	hypothetical protein
SCO0364	SCO0369	SCO0538	SCO0376		SCO0716	glycosyl hydrolase (secreted protein)
SCO0365	SCO0370	SCO0539	SCO0377		SCO0717	integral membrane protein
SCO0366	SCO0371	SCO0540	SCO0378		SCO0719	hypothetical protein
SCO0367	SCO0372	SCO0541	SCO0380		SCO0721	glycosyl transferase
SCO0369	SCO0373	SCO0542	SCO0382		SCO0723	putative fructose transport system kinase
SCO0370	SCO0375	SCO0543	SCO0391		SCO0743	secreted protein
SCO0371	SCO0376	SCO0545	SCO0397		SCO0744	hypothetical protein
SCO0372	SCO0377	SCO0547	SCO0402		SCO0745	TetR family transcriptional regulator
SCO0373	SCO0378	SCO0548	SCO0403		SCO0747	hypothetical protein
SCO0376	SCO0403	SCO0549	SCO0404		SCO0748	hydrolase
SCO0377	SCO0405	SCO0551	SCO0407		SCO0754	secreted protein
SCO0378	SCO0406	SCO0552	SCO0408		SCO0756	ABC transporter
SCO0380	SCO0407	SCO0553	SCO0411		SCO0757	phosphatase
SCO0388	SCO0410	SCO0554	SCO0412		SCO0759	hypothetical protein
SCO0390	SCO0412	SCO0555	SCO0413		SCO0763	oxidoreductase
SCO0391	SCO0413	SCO0557	SCO0414		SCO0765	secreted endoglucanase
SCO0402	SCO0414	SCO0558	SCO0415		SCO0766	secreted beta-galactosidase
SCO0403	SCO0415	SCO0562	SCO0416		SCO0768	lipoprotein
SCO0404	SCO0416	SCO0563	SCO0417		SCO0790	hydrolase
SCO0405	SCO0417	SCO0564	SCO0418		SCO0791	integral membrane protein
SCO0406	SCO0418	SCO0565	SCO0419		SCO0793	hypothetical protein
SCO0407	SCO0419	SCO0566	SCO0420		SCO0796	integral membrane protein
SCO0408	SCO0420	SCO0571	SCO0422		SCO0800	TetR family transcriptional regulator
SCO0410	SCO0421	SCO0572	SCO0423		SCO0801	cytochrome P450
SCO0412	SCO0423	SCO0573	SCO0425		SCO0802	hypothetical protein
SCO0413	SCO0424	SCO0574	SCO0427		SCO0804	hypothetical protein
SCO0414	SCO0425	SCO0575	SCO0428		SCO0806	LacI family transcriptional regulator
SCO0415	SCO0426	SCO0576	SCO0429		SCO0807	hypothetical protein
SCO0416	SCO0427	SCO0577	SCO0430		SCO0810	ABC transporter permease
SCO0417	SCO0428	SCO0578	SCO0431		SCO0811	ABC transporter ATP-binding protein
SCO0418	SCO0429	SCO0579	SCO0432		SCO0812	sugar isomerase
SCO0419	SCO0430	SCO0580	SCO0433		SCO0813	short chain dehydrogenase
SCO0420	SCO0432	SCO0582	SCO0434		SCO0814	rhamnose kinase
SCO0421	SCO0433	SCO0589	SCO0435		SCO0815	hypothetical protein
SCO0422	SCO0434	SCO0594	SCO0436		SCO0817	hypothetical protein
SCO0423	SCO0435	SCO0595	SCO0437		SCO0818	ABC transporter ATP-binding protein
SCO0424	SCO0436	SCO0597	SCO0438		SCO0820	hypothetical protein
SCO0425	SCO0437	SCO0598	SCO0441		SCO0821	threonine dehydratase
SCO0427	SCO0438	SCO0601	SCO0442		SCO0824	ABC transporter ATP-binding protein
SCO0428	SCO0439	SCO0602	SCO0443		SCO0825	transmembrane transport protein
SCO0429	SCO0440	SCO0603	SCO0444		SCO0827	hypothetical protein
SCO0430	SCO0443	SCO0604	SCO0445		SCO0828	alkaline phosphatase
SCO0431	SCO0444	SCO0605	SCO0446		SCO0829	serine protease
SCO0432	SCO0445	SCO0606	SCO0447		SCO0830	penicillin-binding protein
SCO0433	SCO0446	SCO0612	SCO0448		SCO0831	hypothetical protein
SCO0434	SCO0447	SCO0613	SCO0449		SCO0833	hypothetical protein
SCO0435	SCO0449	SCO0614	SCO0451		SCO0835	methyltransferase
SCO0436	SCO0450	SCO0615	SCO0452		SCO0836	hypothetical protein
SCO0437	SCO0451	SCO0618	SCO0453		SCO0837	hypothetical protein
SCO0438	SCO0452	SCO0619	SCO0455		SCO0838	hypothetical protein
SCO0439	SCO0453	SCO0621	SCO0456		SCO0839	transmembrane transport protein
SCO0440	SCO0454	SCO0623	SCO0457		SCO0840	MarR family transcriptional regulator
SCO0441	SCO0455	SCO0624	SCO0460		SCO0841	oxidoreductase
SCO0442	SCO0456	SCO0625	SCO0461		SCO0843	hypothetical protein
SCO0443	SCO0457	SCO0626	SCO0461		SCO0844	DNA-binding protein
SCO0444	SCO0458	SCO0627	SCO0462		SCO0847	lyase
SCO0445	SCO0460	SCO0628	SCO0463		SCO0848	oxidoreductase
SCO0446	SCO0462	SCO0629	SCO0464		SCO0849	membrane protein
SCO0447	SCO0463	SCO0632	SCO0465		SCO0850	membrane protein
SCO0449	SCO0464	SCO0633	SCO0467		SCO0851	PfkB-family carbohydrate kinase
SCO0450	SCO0465	SCO0635	SCO0468		SCO0852	aldolase
SCO0451	SCO0466	SCO0636	SCO0469		SCO0853	membrane protein
SCO0452	SCO0467	SCO0637	SCO0470		SCO0855	acetyltransferase
SCO0453	SCO0468	SCO0638	SCO0471		SCO0856	integral membrane protein
SCO0454	SCO0469	SCO0641	SCO0472		SCO0857	TetR family transcriptional regulator
SCO0455	SCO0470	SCO0645	SCO0474		SCO0868	regulatory protein
SCO0456	SCO0471	SCO0646	SCO0475		SCO0873	hypothetical protein
SCO0457	SCO0472	SCO0647	SCO0476		SCO0874	integral membrane protein
SCO0458	SCO0473	SCO0650	SCO0480		SCO0875	transcription regulator ArsR
SCO0459	SCO0474	SCO0651	SCO0480		SCO0878	hydrolase
SCO0460	SCO0475	SCO0653	SCO0481		SCO0880	membrane protein
SCO0461	SCO0476	SCO0654	SCO0482		SCO0884	oxidoreductase
SCO0462	SCO0477	SCO0655	SCO0483		SCO0890	short chain oxidoreductase
SCO0463	SCO0478	SCO0656	SCO0484		SCO0891	DNA-binding protein
SCO0464	SCO0479	SCO0659	SCO0485		SCO0893	hypothetical protein
SCO0465	SCO0480	SCO0660	SCO0486		SCO0896	oxidoreductase
SCO0466	SCO0481	SCO0663	SCO0487		SCO0897	hypothetical protein
SCO0467	SCO0482	SCO0665	SCO0489		SCO0898	regulator
SCO0468	SCO0483	SCO0666	SCO0500		SCO0900	transmembrane efflux protein
SCO0469	SCO0484	SCO0667	SCO0501		SCO0904	secreted protein
SCO0470	SCO0485	SCO0669	SCO0502		SCO0905	membrane protein
SCO0471	SCO0486	SCO0670	SCO0503		SCO0906	hypothetical protein
SCO0472	SCO0487	SCO0671	SCO0507		SCO0909	hypothetical protein
SCO0473	SCO0488	SCO0675	SCO0508		SCO0915	hypothetical protein
SCO0474	SCO0490	SCO0677	SCO0510		SCO0916	hypothetical protein
SCO0475	SCO0496	SCO0680	SCO0511		SCO0918	excinuclease ABC subunit A
SCO0476	SCO0497	SCO0686	SCO0513		SCO0925	LysR family transcriptional regulator
SCO0477	SCO0500	SCO0687	SCO0514		SCO0927	LysR family transcriptional regulator
SCO0478	SCO0502	SCO0688	SCO0515		SCO0934	integral membrane protein
SCO0479	SCO0503	SCO0689	SCO0518		SCO0935	secreted protein
SCO0480	SCO0504	SCO0690	SCO0519		SCO0936	oligosaccharide deacetylase
SCO0481	SCO0507	SCO0691	SCO0520		SCO0937	hypothetical protein
SCO0482	SCO0508	SCO0692	SCO0523		SCO0939	hydrolase
SCO0483	SCO0509	SCO0693	SCO0524		SCO0940	MarR family regulatory protein
SCO0484	SCO0511	SCO0694	SCO0525		SCO0941	lipoprotein
SCO0485	SCO0512	SCO0695	SCO0526		SCO0942	RNA polymerase sigma factor SigL
SCO0486	SCO0514	SCO0696	SCO0528		SCO0945	formamidopyrimidine-DNA glycosylase
SCO0487	SCO0516	SCO0703	SCO0529		SCO0946	regulatory protein
SCO0488	SCO0517	SCO0705	SCO0530		SCO0952	solute-binding protein
SCO0490	SCO0518	SCO0706	SCO0531		SCO0959	secreted protein
SCO0491	SCO0519	SCO0707	SCO0532		SCO0960	hydrolase (secreted protein)
SCO0492	SCO0520	SCO0708	SCO0533		SCO0963	hypothetical protein
SCO0495	SCO0521	SCO0709	SCO0534		SCO0964	hypothetical protein
SCO0496	SCO0522	SCO0710	SCO0535		SCO0966	dehydratase
SCO0497	SCO0523	SCO0711	SCO0536		SCO0967	reductase
SCO0501	SCO0524	SCO0712	SCO0537		SCO0968	hypothetical protein
SCO0502	SCO0526	SCO0714	SCO0538		SCO0969	reductase
SCO0503	SCO0528	SCO0715	SCO0539		SCO0970	dehydrogenase/reductase (secreted protein)
SCO0504	SCO0529	SCO0716	SCO0540		SCO1168	hypothetical protein
SCO0505	SCO0530	SCO0717	SCO0541		SCO1171	xylose repressor
SCO0507	SCO0531	SCO0719	SCO0542		SCO1179	hypothetical protein
SCO0508	SCO0532	SCO0721	SCO0544		SCO1180	DNA polymerase III beta chain
SCO0509	SCO0533	SCO0723	SCO0545		SCO1181	hypothetical protein
SCO0511	SCO0534	SCO0724	SCO0547		SCO1182	hypothetical protein
SCO0512	SCO0535	SCO0725	SCO0548		SCO1183	hypothetical protein
SCO0513	SCO0536	SCO0726	SCO0549		SCO1184	hypothetical protein
SCO0514	SCO0537	SCO0727	SCO0550		SCO1185	hypothetical protein
SCO0516	SCO0538	SCO0728	SCO0551		SCO1186	LacI family transcriptional regulator
SCO0517	SCO0539	SCO0729	SCO0552		SCO1187	secreted cellulase B precursor
SCO0518	SCO0540	SCO0730	SCO0553		SCO1188	secreted cellulose binding protein
SCO0519	SCO0541	SCO0731	SCO0554		SCO1193	TetR family transcriptional regulator
SCO0520	SCO0542	SCO0733	SCO0555		SCO1407	hypothetical protein
SCO0521	SCO0543	SCO0734	SCO0556		SCO1408	membrane protein
SCO0522	SCO0544	SCO0735	SCO0557		SCO1409	membrane protein
SCO0523	SCO0545	SCO0737	SCO0558		SCO1415	membrane protein
SCO0524	SCO0547	SCO0738	SCO0559		SCO1416	membrane protein
SCO0526	SCO0548	SCO0739	SCO0562		SCO1417	GntR family regulatory protein
SCO0528	SCO0549	SCO0740	SCO0563		SCO1418	integral membrane protein
SCO0529	SCO0550	SCO0741	SCO0564		SCO1421	hypothetical protein
SCO0530	SCO0551	SCO0742	SCO0565		SCO1425	transcription regulator AsnC
SCO0531	SCO0552	SCO0743	SCO0566		SCO1429	chitinase (secreted protein)
SCO0532	SCO0553	SCO0744	SCO0577		SCO1433	hypothetical protein
SCO0533	SCO0554	SCO0745	SCO0578		SCO1444	chitinase precursor
SCO0534	SCO0555	SCO0746	SCO0579		SCO1445	hypothetical protein
SCO0535	SCO0556	SCO0747	SCO0581		SCO1446	integral membrane protein
SCO0536	SCO0557	SCO0748	SCO0583		SCO1447	transcriptional regulator
SCO0537	SCO0558	SCO0749	SCO0589		SCO1448	transport protein
SCO0538	SCO0559	SCO0754	SCO0590		SCO1449	hypothetical protein
SCO0539	SCO0562	SCO0756	SCO0591		SCO1450	uracyl permease
SCO0540	SCO0563	SCO0757	SCO0592		SCO1453	hypothetical protein
SCO0541	SCO0564	SCO0758	SCO0593		SCO1457	transport protein
SCO0542	SCO0565	SCO0759	SCO0594		SCO1460	hypothetical protein
SCO0543	SCO0566	SCO0763	SCO0595		SCO1462	hypothetical protein
SCO0544	SCO0568	SCO0765	SCO0597		SCO1473	methionyl-tRNA formyltransferase
SCO0545	SCO0571	SCO0766	SCO0598		SCO1477	bifunctional phosphopantothenoylcysteine decarboxylase/phosphopantothenate synthase
SCO0546	SCO0572	SCO0768	SCO0599		SCO1518	Holliday junction DNA helicase RuvB
SCO0547	SCO0573	SCO0770	SCO0601		SCO1519	Holliday junction DNA helicase RuvA
SCO0548	SCO0574	SCO0771	SCO0603		SCO1520	Holliday junction resolvase
SCO0549	SCO0575	SCO0772	SCO0604		SCO1525	sugar transferase
SCO0550	SCO0576	SCO0775	SCO0605		SCO1526	lipid A biosynthesis lauroyl acyltransferase
SCO0551	SCO0577	SCO0776	SCO0606		SCO1535	hypothetical protein
SCO0552	SCO0578	SCO0778	SCO0607		SCO1537	transport system membrane protein
SCO0553	SCO0579	SCO0779	SCO0609		SCO1539	lipoprotein
SCO0554	SCO0580	SCO0781	SCO0610		SCO1544	hypothetical protein
SCO0555	SCO0581	SCO0782	SCO0611		SCO1547	anthranilate synthase
SCO0556	SCO0582	SCO0783	SCO0613		SCO1549	hypothetical protein
SCO0557	SCO0583	SCO0785	SCO0613		SCO1561	integral membrane protein
SCO0558	SCO0589	SCO0786	SCO0614		SCO1562	integral membrane protein
SCO0559	SCO0590	SCO0787	SCO0615		SCO1581	hypothetical protein
SCO0560	SCO0591	SCO0788	SCO0616		SCO1583	secreted arabinosidase
SCO0562	SCO0593	SCO0790	SCO0618		SCO1584	hypothetical protein
SCO0563	SCO0594	SCO0791	SCO0619		SCO1586	hypothetical protein
SCO0564	SCO0595	SCO0793	SCO0621		SCO1588	integral membrane protein
SCO0565	SCO0598	SCO0796	SCO0624		SCO1590	secreted protein
SCO0566	SCO0601	SCO0800	SCO0625		SCO1596	two-component sensor
SCO0568	SCO0602	SCO0801	SCO0626		SCO1602	hypothetical protein
SCO0570	SCO0603	SCO0802	SCO0627		SCO1605	hypothetical protein
SCO0571	SCO0604	SCO0804	SCO0628		SCO1606	hypothetical protein
SCO0572	SCO0605	SCO0805	SCO0629		SCO1607	serine protease membrane protein
SCO0573	SCO0606	SCO0806	SCO0630		SCO1608	hypothetical protein
SCO0574	SCO0609	SCO0807	SCO0631		SCO1609	hypothetical protein
SCO0575	SCO0610	SCO0810	SCO0632		SCO1610	hypothetical protein
SCO0576	SCO0611	SCO0811	SCO0633		SCO1616	transcriptional regulator
SCO0577	SCO0612	SCO0812	SCO0635		SCO1617	integral membrane protein
SCO0578	SCO0612	SCO0813	SCO0637		SCO1622	5'-3' exonuclease
SCO0579	SCO0613	SCO0814	SCO0638		SCO1634	small membrane protein
SCO0580	SCO0614	SCO0815	SCO0639		SCO1642	LacI family regulator
SCO0581	SCO0615	SCO0817	SCO0640		SCO1652	hypothetical protein
SCO0582	SCO0618	SCO0818	SCO0641		SCO1654	two-component response regulator
SCO0583	SCO0619	SCO0820	SCO0642		SCO1681	gluconate dehydrogenase
SCO0584	SCO0620	SCO0821	SCO0643		SCO1682	zinc-binding alcohol dehydrogenase
SCO0586	SCO0621	SCO0822	SCO0644		SCO1687	hypothetical protein
SCO0587	SCO0624	SCO0824	SCO0645		SCO1692	oxidoreductase
SCO0589	SCO0625	SCO0825	SCO0646		SCO1693	hypothetical protein
SCO0590	SCO0626	SCO0826	SCO0647		SCO1694	penicillin acylase
SCO0591	SCO0627	SCO0827	SCO0648		SCO1701	acyl-CoA dehydrogenase
SCO0592	SCO0629	SCO0828	SCO0649		SCO1702	transcriptional regulator
SCO0593	SCO0630	SCO0829	SCO0650		SCO1703	transcriptional regulator
SCO0594	SCO0631	SCO0830	SCO0652		SCO1704	hypothetical protein
SCO0595	SCO0632	SCO0831	SCO0653		SCO1712	TetR family transcriptional regulator
SCO0596	SCO0633	SCO0832	SCO0654		SCO1714	secreted protein
SCO0597	SCO0635	SCO0833	SCO0655		SCO1718	regulator
SCO0598	SCO0636	SCO0835	SCO0657		SCO1720	ABC-transporter transmembrane protein
SCO0599	SCO0637	SCO0836	SCO0658		SCO1722	hypothetical protein
SCO0600	SCO0638	SCO0837	SCO0659		SCO1723	RNA polymerase sigma factor SigK
SCO0601	SCO0639	SCO0838	SCO0660		SCO1727	hypothetical protein
SCO0602	SCO0640	SCO0839	SCO0661		SCO1728	GntR family transcriptional regulator
SCO0603	SCO0641	SCO0840	SCO0662		SCO1734	secreted cellulose-binding protein
SCO0604	SCO0642	SCO0841	SCO0663		SCO1737	hypothetical protein
SCO0605	SCO0643	SCO0842	SCO0664		SCO1738	hypothetical protein
SCO0606	SCO0645	SCO0843	SCO0665		SCO1740	hypothetical protein
SCO0609	SCO0646	SCO0844	SCO0666		SCO1741	secreted serine protease
SCO0610	SCO0647	SCO0845	SCO0667		SCO1742	ABC-transporter ATP-binding protein
SCO0611	SCO0648	SCO0846	SCO0668		SCO1743	ABC-transporter transmembrane protein
SCO0612	SCO0649	SCO0847	SCO0671		SCO1744	two-component system sensor kinase
SCO0612	SCO0650	SCO0848	SCO0674		SCO1745	two-component system response regulator
SCO0613	SCO0651	SCO0849	SCO0675		SCO1748	expression regulator
SCO0614	SCO0652	SCO0850	SCO0676		SCO1761	prephenate dehydrogenase
SCO0615	SCO0653	SCO0851	SCO0677		SCO1764	hypothetical protein
SCO0618	SCO0654	SCO0852	SCO0678		SCO1774	regulatory protein
SCO0619	SCO0655	SCO0853	SCO0679		SCO1777	hypothetical protein
SCO0620	SCO0656	SCO0854	SCO0680		SCO1779	hypothetical protein
SCO0621	SCO0657	SCO0855	SCO0683		SCO1782	hypothetical protein
SCO0624	SCO0657	SCO0856	SCO0686		SCO1820	integral membrane protein
SCO0625	SCO0658	SCO0857	SCO0687		SCO1825	membrane protein
SCO0626	SCO0659	SCO0868	SCO0688		SCO1826	membrane protein
SCO0627	SCO0660	SCO0871	SCO0690		SCO1828	hypothetical protein
SCO0628	SCO0661	SCO0873	SCO0691		SCO1831	oxidoreductase
SCO0629	SCO0662	SCO0874	SCO0691		SCO1837	hypothetical protein
SCO0630	SCO0663	SCO0875	SCO0693		SCO1841	hypothetical protein
SCO0632	SCO0664	SCO0877	SCO0694		SCO1842	hypothetical protein
SCO0633	SCO0665	SCO0878	SCO0695		SCO1844	aldolase
SCO0635	SCO0667	SCO0880	SCO0696		SCO1851	cob(I)yrinic acid a,c-diamide adenosyltransferase
SCO0636	SCO0668	SCO0881	SCO0697		SCO1854	permease
SCO0637	SCO0669	SCO0884	SCO0698		SCO1883	xylanase
SCO0638	SCO0670	SCO0887	SCO0703		SCO1884	hypothetical protein
SCO0639	SCO0671	SCO0889	SCO0704		SCO1885	oxidoreductase
SCO0640	SCO0674	SCO0890	SCO0706		SCO1886	integral membrane transport protein
SCO0642	SCO0675	SCO0891	SCO0707		SCO1890	transcriptional regulator
SCO0643	SCO0676	SCO0893	SCO0708		SCO1891	hypothetical protein
SCO0644	SCO0677	SCO0895	SCO0709		SCO1892	integral membrane efflux protein
SCO0645	SCO0678	SCO0896	SCO0710		SCO1893	lyase
SCO0646	SCO0680	SCO0897	SCO0711		SCO1895	5-dehydro-4-deoxyglucarate dehydratase
SCO0647	SCO0686	SCO0898	SCO0714		SCO1896	hypothetical protein
SCO0648	SCO0687	SCO0899	SCO0715		SCO1904	transcriptional regulator
SCO0649	SCO0688	SCO0900	SCO0716		SCO1910	alanine-rich protein
SCO0650	SCO0689	SCO0904	SCO0717		SCO1912	dihydrodipicolinate synthase
SCO0651	SCO0690	SCO0905	SCO0718		SCO1915	hypothetical protein
SCO0652	SCO0691	SCO0906	SCO0719		SCO1917	hypothetical protein
SCO0653	SCO0692	SCO0909	SCO0720		SCO1927	aminoglycoside acetyltransferase
SCO0654	SCO0693	SCO0915	SCO0721		SCO1928	ABC transporter, ATP-binding subunit
SCO0655	SCO0693	SCO0916	SCO0723		SCO1929	integral membrane transport protein
SCO0656	SCO0694	SCO0918	SCO0743		SCO1931	hypothetical protein
SCO0657	SCO0695	SCO0920	SCO0744		SCO1932	hypothetical protein
SCO0657	SCO0696	SCO0921	SCO0745		SCO1940	secreted protein
SCO0658	SCO0699	SCO0925	SCO0746		SCO1952	hypothetical protein
SCO0659	SCO0700	SCO0927	SCO0747		SCO1953	excinuclease ABC subunit C
SCO0660	SCO0701	SCO0929	SCO0748		SCO1954	hypothetical protein
SCO0661	SCO0710	SCO0931	SCO0751		SCO1955	iron sulphur binding protein
SCO0662	SCO0712	SCO0932	SCO0752		SCO1962	ionic transporter
SCO0663	SCO0713	SCO0934	SCO0752		SCO1964	export associated protein
SCO0664	SCO0714	SCO0935	SCO0753		SCO1990	hypothetical protein
SCO0665	SCO0715	SCO0936	SCO0754		SCO1999	hypothetical protein
SCO0666	SCO0716	SCO0937	SCO0755		SCO2000	ATP-binding RNA helicase
SCO0667	SCO0717	SCO0938	SCO0756		SCO2004	formate dehydrogenase
SCO0668	SCO0718	SCO0939	SCO0757		SCO2005	hypothetical protein
SCO0669	SCO0718	SCO0940	SCO0759		SCO2006	hypothetical protein
SCO0670	SCO0719	SCO0941	SCO0763		SCO2017	amino acid decarboxylase
SCO0671	SCO0721	SCO0942	SCO0764		SCO2022	hypothetical protein
SCO0672	SCO0723	SCO0945	SCO0765		SCO2023	hypothetical protein
SCO0674	SCO0724	SCO0946	SCO0766		SCO2024	chitosanase (secreted protein)
SCO0675	SCO0725	SCO0947	SCO0767		SCO2028	hypothetical protein
SCO0676	SCO0726	SCO0948	SCO0768		SCO2029	secreted protein
SCO0677	SCO0727	SCO0950	SCO0790		SCO2030	hypothetical protein
SCO0678	SCO0728	SCO0952	SCO0791		SCO2031	hypothetical protein
SCO0686	SCO0730	SCO0957	SCO0792		SCO2032	hypothetical protein
SCO0687	SCO0731	SCO0959	SCO0793		SCO2040	hypothetical protein
SCO0688	SCO0732	SCO0960	SCO0794		SCO2042	hypothetical protein
SCO0689	SCO0734	SCO0963	SCO0795		SCO2045	hypothetical protein
SCO0690	SCO0735	SCO0964	SCO0796		SCO2046	integral membrane efflux protein
SCO0691	SCO0737	SCO0965	SCO0797		SCO2056	hypothetical protein
SCO0692	SCO0738	SCO0966	SCO0800		SCO2057	hypothetical protein
SCO0693	SCO0739	SCO0967	SCO0801		SCO2058	transcriptional regulatory protein
SCO0693	SCO0740	SCO0968	SCO0802		SCO2059	hypothetical protein
SCO0694	SCO0741	SCO0969	SCO0803		SCO2060	integral membrane transport protein
SCO0695	SCO0742	SCO0970	SCO0804		SCO2062	hypothetical protein
SCO0696	SCO0743	SCO0975	SCO0806		SCO2069	hypothetical protein
SCO0698	SCO0744	SCO0976	SCO0807		SCO2071	Na+/H+ antiporter
SCO0699	SCO0745	SCO0977	SCO0810		SCO2074	lipoprotein signal peptidase
SCO0700	SCO0747	SCO0978	SCO0811		SCO2099	hypothetical protein
SCO0706	SCO0748	SCO0979	SCO0811		SCO2101	carotenoid dehydrogenase (secreted protein)
SCO0707	SCO0749	SCO0980	SCO0812		SCO2104	thiamine-phosphate pyrophosphorylase
SCO0708	SCO0750	SCO0981	SCO0813		SCO2106	oxidoreductase
SCO0709	SCO0751	SCO0982	SCO0814		SCO2112	hypothetical protein
SCO0710	SCO0753	SCO0983	SCO0815		SCO2118	D-lactate dehydrogenase
SCO0711	SCO0754	SCO0984	SCO0816		SCO2121	two-component system sensor kinase
SCO0712	SCO0755	SCO1003	SCO0817		SCO2128	hypothetical protein
SCO0713	SCO0756	SCO1004	SCO0818		SCO2133	integral membrane protein
SCO0714	SCO0757	SCO1006	SCO0819		SCO2135	secreted protein
SCO0715	SCO0758	SCO1007	SCO0820		SCO2137	hypothetical protein
SCO0716	SCO0759	SCO1010	SCO0821		SCO2138	hypothetical protein
SCO0717	SCO0761	SCO1011	SCO0822		SCO2139	integral membrane protein
SCO0718	SCO0763	SCO1013	SCO0823		SCO2145	glycerate kinase
SCO0718	SCO0764	SCO1014	SCO0824		SCO2146	aminotransferase
SCO0719	SCO0765	SCO1015	SCO0825		SCO2153	secreted protein
SCO0720	SCO0766	SCO1018	SCO0827		SCO2157	aminotransferase
SCO0721	SCO0768	SCO1022	SCO0828		SCO2158	kinase
SCO0722	SCO0769	SCO1025	SCO0829		SCO2165	two component system response regulator
SCO0723	SCO0770	SCO1026	SCO0830		SCO2171	secreted protease
SCO0724	SCO0771	SCO1032	SCO0831		SCO2172	hypothetical protein
SCO0725	SCO0772	SCO1033	SCO0832		SCO2173	adenosylcobinamide kinase/adenosylcobinamide phosphate guanylyltransferase
SCO0726	SCO0775	SCO1034	SCO0833		SCO2174	transferase
SCO0727	SCO0776	SCO1035	SCO0834		SCO2176	integral membrane protein
SCO0728	SCO0779	SCO1036	SCO0835		SCO2177	cobalamin (5'-phosphate) synthase
SCO0729	SCO0780	SCO1037	SCO0836		SCO2178	endo alpha-1,4 polygalactosaminidase
SCO0730	SCO0781	SCO1038	SCO0837		SCO2182	GntR family transcriptional regulator
SCO0731	SCO0782	SCO1039	SCO0838		SCO2185	hypothetical protein
SCO0732	SCO0783	SCO1041	SCO0839		SCO2186	hypothetical protein
SCO0733	SCO0785	SCO1043	SCO0840		SCO2189	acetyltransferase
SCO0734	SCO0787	SCO1044	SCO0841		SCO2190	hypothetical protein
SCO0735	SCO0789	SCO1045	SCO0843		SCO2244	serine/threonine protein kinase
SCO0737	SCO0790	SCO1047	SCO0844		SCO2247	hypothetical protein
SCO0738	SCO0791	SCO1049	SCO0847		SCO2249	hypothetical protein
SCO0739	SCO0793	SCO1050	SCO0848		SCO2255	hypothetical protein
SCO0742	SCO0794	SCO1051	SCO0849		SCO2259	multidomain-containing protein family
SCO0743	SCO0795	SCO1052	SCO0850		SCO2261	membrane protein
SCO0744	SCO0796	SCO1053	SCO0851		SCO2264	integral membrane protein
SCO0745	SCO0798	SCO1059	SCO0852		SCO2280	TetR family transcriptional regulator
SCO0746	SCO0799	SCO1061	SCO0853		SCO2282	hypothetical protein
SCO0747	SCO0800	SCO1063	SCO0855		SCO2283	secreted esterase
SCO0748	SCO0801	SCO1064	SCO0856		SCO2288	hypothetical protein
SCO0749	SCO0802	SCO1065	SCO0857		SCO2290	hypothetical protein
SCO0750	SCO0803	SCO1066	SCO0858		SCO2374	transcriptional regulator
SCO0751	SCO0804	SCO1067	SCO0859		SCO2376	hypothetical protein
SCO0752	SCO0805	SCO1068	SCO0862		SCO2379	acetyltransferase
SCO0753	SCO0806	SCO1069	SCO0864		SCO2385	hypothetical protein
SCO0754	SCO0807	SCO1070	SCO0865		SCO2393	aldose 1-epimerase
SCO0755	SCO0808	SCO1071	SCO0868		SCO2409	secreted protein
SCO0756	SCO0809	SCO1072	SCO0869		SCO2410	integral membrane protein
SCO0757	SCO0810	SCO1073	SCO0872		SCO2411	hypothetical protein
SCO0758	SCO0811	SCO1074	SCO0873		SCO2412	hypothetical protein
SCO0759	SCO0812	SCO1075	SCO0874		SCO2413	secreted protein
SCO0760	SCO0813	SCO1079	SCO0875		SCO2431	alpha-L-arabinofuranosidase
SCO0761	SCO0814	SCO1080	SCO0878		SCO2433	sugar transporter membrane protein
SCO0763	SCO0815	SCO1091	SCO0879		SCO2434	sugar transporter sugar binding protein
SCO0764	SCO0816	SCO1092	SCO0880		SCO2441	hypothetical protein
SCO0765	SCO0817	SCO1093	SCO0882		SCO2442	GntR family transcriptional regulator
SCO0766	SCO0818	SCO1094	SCO0883		SCO2450	serine/threonine protein kinase (regulator)
SCO0767	SCO0819	SCO1095	SCO0884		SCO2451	rod shape-determining protein MreB
SCO0768	SCO0820	SCO1096	SCO0886		SCO2455	spermidine synthase
SCO0769	SCO0821	SCO1097	SCO0887		SCO2456	integral membrane protein
SCO0770	SCO0823	SCO1098	SCO0890		SCO2468	DNA primase
SCO0771	SCO0824	SCO1099	SCO0891		SCO2472	integral membrane protein
SCO0772	SCO0825	SCO1104	SCO0893		SCO2475	LysR family transcriptional regulator
SCO0773	SCO0826	SCO1106	SCO0894		SCO2479	hypothetical protein
SCO0775	SCO0827	SCO1107	SCO0896		SCO2483	secreted protein
SCO0776	SCO0828	SCO1108	SCO0897		SCO2484	secreted protein
SCO0777	SCO0829	SCO1109	SCO0898		SCO2490	dehydrogenase (secreted protein)
SCO0778	SCO0830	SCO1110	SCO0900		SCO2491	oxidoreductase
SCO0779	SCO0831	SCO1111	SCO0901		SCO2493	hypothetical protein
SCO0780	SCO0833	SCO1119	SCO0902		SCO2496	secreted protein
SCO0781	SCO0835	SCO1120	SCO0903		SCO2500	hypothetical protein
SCO0782	SCO0836	SCO1122	SCO0904		SCO2501	DNA-binding protein
SCO0783	SCO0837	SCO1124	SCO0905		SCO2536	transmembrane transport protein
SCO0784	SCO0838	SCO1125	SCO0906		SCO2540	carbohydrate kinase
SCO0785	SCO0839	SCO1126	SCO0907		SCO2541	transmembrane transport protein
SCO0786	SCO0840	SCO1127	SCO0908		SCO2542	glucarate dehydratase
SCO0787	SCO0841	SCO1128	SCO0909		SCO2543	5-dehydro-4-deoxyglucarate dehydratase
SCO0789	SCO0842	SCO1130	SCO0912		SCO2544	IclR family transcriptional regulator
SCO0790	SCO0843	SCO1132	SCO0913		SCO2551	hypothetical protein
SCO0791	SCO0844	SCO1133	SCO0913		SCO2556	hypothetical protein
SCO0792	SCO0845	SCO1136	SCO0914		SCO2558	hypothetical protein
SCO0793	SCO0846	SCO1137	SCO0915		SCO2564	DNA-binding protein
SCO0794	SCO0847	SCO1139	SCO0916		SCO2565	hypothetical protein
SCO0795	SCO0848	SCO1142	SCO0917		SCO2569	hypothetical protein
SCO0796	SCO0849	SCO1146	SCO0918		SCO2574	hypothetical protein
SCO0797	SCO0850	SCO1149	SCO0925		SCO2578	membrane protein
SCO0798	SCO0851	SCO1150	SCO0926		SCO2581	membrane protein
SCO0799	SCO0852	SCO1151	SCO0927		SCO2588	integral membrane protein
SCO0800	SCO0853	SCO1153	SCO0928		SCO2589	glycosyl transferase
SCO0801	SCO0855	SCO1156	SCO0930		SCO2590	glycosyltransferase
SCO0802	SCO0856	SCO1164	SCO0931		SCO2602	hypothetical protein
SCO0803	SCO0857	SCO1167	SCO0932		SCO2636	hypothetical protein
SCO0804	SCO0858	SCO1168	SCO0933		SCO2638	hypothetical protein
SCO0806	SCO0859	SCO1170	SCO0934		SCO2645	integral membrane protein
SCO0807	SCO0860	SCO1171	SCO0935		SCO2647	MarR family regulatory protein
SCO0808	SCO0861	SCO1175	SCO0936		SCO2649	4-alpha-glucanotransferase
SCO0809	SCO0862	SCO1179	SCO0937		SCO2653	hypothetical protein
SCO0810	SCO0863	SCO1180	SCO0939		SCO2657	transcriptional regulator
SCO0811	SCO0864	SCO1181	SCO0940		SCO2662	kinase
SCO0812	SCO0865	SCO1182	SCO0941		SCO2667	hypothetical protein
SCO0813	SCO0866	SCO1183	SCO0942		SCO2670	O-methyltransferase
SCO0814	SCO0867	SCO1184	SCO0945		SCO2675	hypothetical protein
SCO0815	SCO0868	SCO1185	SCO0946		SCO2678	hypothetical protein
SCO0816	SCO0869	SCO1186	SCO0946		SCO2717	small membrane protein
SCO0817	SCO0870	SCO1187	SCO0947		SCO2718	secreted protein
SCO0818	SCO0871	SCO1188	SCO0948		SCO2719	secreted protein
SCO0819	SCO0872	SCO1190	SCO0951		SCO2721	lipoprotein
SCO0820	SCO0873	SCO1191	SCO0952		SCO2728	hypothetical protein
SCO0821	SCO0874	SCO1192	SCO0953		SCO2729	acetyltransferase
SCO0822	SCO0875	SCO1193	SCO0955		SCO2731	cation-transporting P-type ATPase
SCO0823	SCO0876	SCO1204	SCO0959		SCO2732	integral-membrane protein
SCO0824	SCO0877	SCO1205	SCO0960		SCO2733	hypothetical protein
SCO0825	SCO0878	SCO1206	SCO0961		SCO2734	LysR family transcriptional regulator
SCO0826	SCO0880	SCO1207	SCO0962		SCO2735	integral membrane protein
SCO0827	SCO0883	SCO1208	SCO0962		SCO2737	deoxyribonuclease
SCO0828	SCO0884	SCO1210	SCO0963		SCO2739	hypothetical protein
SCO0829	SCO0886	SCO1211	SCO0964		SCO2742	sigma factor
SCO0830	SCO0889	SCO1212	SCO0966		SCO2748	carbohydrate kinase
SCO0831	SCO0890	SCO1214	SCO0967		SCO2749	D-ribose pyranase
SCO0832	SCO0891	SCO1215	SCO0968		SCO2750	hypothetical protein
SCO0833	SCO0892	SCO1217	SCO0969		SCO2751	hypothetical protein
SCO0834	SCO0893	SCO1218	SCO0970		SCO2752	oxidoreductase
SCO0834	SCO0894	SCO1219	SCO0971		SCO2753	LacI family transcriptional regulator
SCO0835	SCO0895	SCO1220	SCO0972		SCO2754	hypothetical protein
SCO0836	SCO0896	SCO1224	SCO1168		SCO2755	acetyltransferase
SCO0837	SCO0897	SCO1228	SCO1170		SCO2756	integral membrane protein
SCO0838	SCO0898	SCO1238	SCO1171		SCO2760	membrane protein
SCO0839	SCO0899	SCO1239	SCO1173		SCO2762	secreted protein
SCO0840	SCO0900	SCO1248	SCO1174		SCO2771	hypothetical protein
SCO0841	SCO0901	SCO1251	SCO1175		SCO2833	secreted chitin binding protein
SCO0842	SCO0903	SCO1252	SCO1176		SCO2834	hypothetical protein
SCO0843	SCO0904	SCO1253	SCO1179		SCO2835	membrane protein
SCO0844	SCO0905	SCO1255	SCO1180		SCO2841	secreted protein
SCO0845	SCO0906	SCO1256	SCO1181		SCO2842	membrane protein
SCO0846	SCO0907	SCO1257	SCO1182		SCO2845	GntR family transcriptional regulatory protein
SCO0847	SCO0908	SCO1258	SCO1183		SCO2846	transcriptional regulatory protein
SCO0848	SCO0909	SCO1260	SCO1184		SCO2848	hypothetical protein
SCO0849	SCO0914	SCO1261	SCO1185		SCO2852	membrane protein
SCO0850	SCO0915	SCO1263	SCO1186		SCO2853	hypothetical protein
SCO0851	SCO0916	SCO1264	SCO1187		SCO2854	transmembrane efflux protein
SCO0852	SCO0918	SCO1265	SCO1187		SCO2856	hypothetical protein
SCO0853	SCO0919	SCO1266	SCO1188		SCO2859	hypothetical protein
SCO0854	SCO0920	SCO1267	SCO1188		SCO2902	hypothetical protein
SCO0855	SCO0921	SCO1268	SCO1189		SCO2905	hypothetical protein
SCO0856	SCO0925	SCO1269	SCO1192		SCO2906	PTS transmembrane component
SCO0857	SCO0926	SCO1270	SCO1193		SCO2909	hypothetical protein
SCO0858	SCO0927	SCO1272	SCO1197		SCO2915	hypothetical protein
SCO0859	SCO0933	SCO1273	SCO1198		SCO2923	hypothetical protein
SCO0860	SCO0934	SCO1275	SCO1201		SCO2929	transposase
SCO0861	SCO0935	SCO1278	SCO1407		SCO2931	ABC transporter ATP-binding protein
SCO0862	SCO0936	SCO1281	SCO1408		SCO2932	permease membrane component
SCO0863	SCO0937	SCO1283	SCO1409		SCO2934	secreted protein
SCO0864	SCO0938	SCO1286	SCO1412		SCO2938	oxidoreductase
SCO0865	SCO0939	SCO1288	SCO1413		SCO2940	oxidoreductase
SCO0866	SCO0940	SCO1292	SCO1415		SCO2941	hypothetical protein
SCO0867	SCO0941	SCO1298	SCO1416		SCO2942	oxidoreductase
SCO0868	SCO0942	SCO1299	SCO1417		SCO2943	sugar hydrolase
SCO0869	SCO0945	SCO1300	SCO1418		SCO2944	sugar transporter membrane protein
SCO0870	SCO0946	SCO1301	SCO1419		SCO2945	sugar transporter membrane protein
SCO0871	SCO0947	SCO1302	SCO1421		SCO2947	hypothetical protein
SCO0872	SCO0949	SCO1303	SCO1422		SCO2952	helicase protein
SCO0873	SCO0950	SCO1305	SCO1423		SCO2955	hypothetical protein
SCO0874	SCO0951	SCO1306	SCO1424		SCO2956	integral-membrane protein
SCO0875	SCO0952	SCO1308	SCO1425		SCO2962	bi-functional transferase/deacetylase
SCO0876	SCO0953	SCO1310	SCO1427		SCO2964	LysR family transcriptional regulator
SCO0877	SCO0955	SCO1311	SCO1428		SCO2967	carboxy-terminal processing protease precursor
SCO0878	SCO0956	SCO1313	SCO1429		SCO2981	glycosyl transferase
SCO0880	SCO0957	SCO1314	SCO1433		SCO2982	glycosyl transferase
SCO0882	SCO0958	SCO1316	SCO1434		SCO2983	glycosyl transferase
SCO0883	SCO0959	SCO1317	SCO1436		SCO2990	hypothetical protein
SCO0884	SCO0960	SCO1318	SCO1444		SCO2991	hypothetical protein
SCO0886	SCO0962	SCO1319	SCO1445		SCO3153	hypothetical protein
SCO0887	SCO0963	SCO1320	SCO1446		SCO3155	hypothetical protein
SCO0889	SCO0964	SCO1321	SCO1447		SCO3165	hypothetical protein
SCO0890	SCO0965	SCO1322	SCO1448		SCO3168	protease
SCO0891	SCO0966	SCO1325	SCO1449		SCO3169	hypothetical protein
SCO0892	SCO0967	SCO1327	SCO1450		SCO3171	hydrolase
SCO0893	SCO0968	SCO1328	SCO1451		SCO3172	monooxygenase
SCO0895	SCO0969	SCO1329	SCO1453		SCO3173	merR family transcriptional regulator
SCO0896	SCO0970	SCO1330	SCO1456		SCO3180	molybdenum cofactor biosynthesis protein C
SCO0897	SCO0971	SCO1332	SCO1457		SCO3183	hypothetical protein
SCO0898	SCO0972	SCO1333	SCO1460		SCO3208	secreted protein
SCO0899	SCO0975	SCO1334	SCO1462		SCO3209	transcriptional regulator
SCO0900	SCO0977	SCO1335	SCO1463		SCO3225	two component sensor kinase
SCO0901	SCO0979	SCO1336	SCO1464		SCO3250	integrase
SCO0903	SCO0980	SCO1337	SCO1465		SCO3251	excisionase
SCO0904	SCO0981	SCO1338	SCO1466		SCO3253	SpdD protein
SCO0905	SCO0982	SCO1339	SCO1467		SCO3256	SpdA protein
SCO0906	SCO0983	SCO1340	SCO1469		SCO3257	plasmid transfer protein
SCO0907	SCO0984	SCO1342	SCO1471		SCO3268	secreted protein
SCO0908	SCO0985	SCO1344	SCO1473		SCO3272	DNA-binding protein
SCO0909	SCO0986	SCO1347	SCO1473		SCO3274	hypothetical protein
SCO0910	SCO0987	SCO1348	SCO1476		SCO3278	hypothetical protein
SCO0911	SCO0988	SCO1349	SCO1477		SCO3279	integral membrane efflux protein
SCO0912	SCO0989	SCO1350	SCO1511		SCO3280	hypothetical protein
SCO0913	SCO0991	SCO1351	SCO1513		SCO3282	precorrin-8X methylmutase
SCO0914	SCO0993	SCO1352	SCO1513		SCO3284	hypothetical protein
SCO0915	SCO0994	SCO1353	SCO1518		SCO3292	hypothetical protein
SCO0916	SCO0995	SCO1358	SCO1518		SCO3295	oxidoreductase
SCO0917	SCO0997	SCO1360	SCO1519		SCO3296	oxidoreductase
SCO0918	SCO0998	SCO1365	SCO1520		SCO3297	hypothetical protein
SCO0920	SCO1000	SCO1367	SCO1520		SCO3300	secreted serine-rich protein
SCO0922	SCO1001	SCO1368	SCO1524		SCO3302	integral membrane protein
SCO0925	SCO1002	SCO1369	SCO1525		SCO3305	hypothetical protein
SCO0926	SCO1003	SCO1370	SCO1526		SCO3306	aminotransferase
SCO0927	SCO1004	SCO1371	SCO1527		SCO3308	DNA-binding protein
SCO0930	SCO1006	SCO1372	SCO1528		SCO3312	hypothetical protein
SCO0931	SCO1007	SCO1377	SCO1530		SCO3313	hypothetical protein
SCO0932	SCO1008	SCO1379	SCO1534		SCO3314	dehydrogenase
SCO0933	SCO1009	SCO1382	SCO1535		SCO3315	transcriptional regulator
SCO0934	SCO1013	SCO1385	SCO1537		SCO3316	dehydrogenase
SCO0935	SCO1014	SCO1386	SCO1538		SCO3321	redoxin
SCO0936	SCO1015	SCO1387	SCO1539		SCO3330	acetoin utilization protein
SCO0937	SCO1016	SCO1390	SCO1540		SCO3332	hypothetical protein
SCO0938	SCO1017	SCO1392	SCO1542		SCO3335	AraC family transcription regulator
SCO0939	SCO1018	SCO1395	SCO1543		SCO3336	hydrolase
SCO0940	SCO1019	SCO1399	SCO1544		SCO3344	serine/threonine protein kinase
SCO0941	SCO1020	SCO1400	SCO1545		SCO3346	transcriptional regulator
SCO0942	SCO1021	SCO1401	SCO1545		SCO3351	DNA repair protein RadA
SCO0943	SCO1022	SCO1402	SCO1546		SCO3352	DNA integrity scanning protein DisA
SCO0944	SCO1024	SCO1404	SCO1547		SCO3353	hypothetical protein
SCO0945	SCO1026	SCO1405	SCO1549		SCO3354	hypothetical protein
SCO0946	SCO1027	SCO1406	SCO1554		SCO3361	transcription regulator AsnC
SCO0948	SCO1028	SCO1407	SCO1561		SCO3363	acetyltransferase
SCO0949	SCO1031	SCO1408	SCO1562		SCO3367	TetR family transcriptional regulator
SCO0950	SCO1032	SCO1409	SCO1563		SCO3368	peptidase (secreted protein)
SCO0951	SCO1033	SCO1414	SCO1568		SCO3372	large ATP-binding protein
SCO0952	SCO1034	SCO1415	SCO1573		SCO3377	hypothetical protein
SCO0953	SCO1035	SCO1416	SCO1581		SCO3379	hypothetical protein
SCO0954	SCO1036	SCO1417	SCO1582		SCO3387	transcriptional regulator
SCO0956	SCO1037	SCO1418	SCO1583		SCO3391	hypothetical protein
SCO0957	SCO1038	SCO1421	SCO1584		SCO3392	NADH dehydrogenase subunit NuoD2
SCO0958	SCO1039	SCO1423	SCO1586		SCO3394	hypothetical protein
SCO0959	SCO1040	SCO1425	SCO1587		SCO3399	hypothetical protein
SCO0960	SCO1041	SCO1429	SCO1588		SCO3401	hydroxymethyldihydropteridine pyrophosphokinase
SCO0961	SCO1042	SCO1433	SCO1589		SCO3408	hypothetical protein
SCO0962	SCO1043	SCO1438	SCO1590		SCO3410	hypothetical protein
SCO0963	SCO1047	SCO1444	SCO1592		SCO3415	esterase
SCO0964	SCO1049	SCO1445	SCO1593		SCO3417	ABC transporter transmembrane component
SCO0965	SCO1050	SCO1446	SCO1596		SCO3418	ABC transporter ATP-binding component
SCO0966	SCO1051	SCO1447	SCO1601		SCO3419	hypothetical protein
SCO0967	SCO1052	SCO1448	SCO1602		SCO3435	transcriptional regulator
SCO0968	SCO1053	SCO1449	SCO1605		SCO3436	fatty acid CoA ligase
SCO0969	SCO1054	SCO1450	SCO1606		SCO3439	hypothetical protein
SCO0970	SCO1055	SCO1452	SCO1607		SCO3452	methyltransferase
SCO0971	SCO1056	SCO1453	SCO1608		SCO3457	transmembrane protein
SCO0972	SCO1057	SCO1457	SCO1609		SCO3461	integral membrane protein
SCO0974	SCO1058	SCO1459	SCO1610		SCO3465	hypothetical protein
SCO0975	SCO1059	SCO1460	SCO1614		SCO3479	beta-galatosidase
SCO0976	SCO1060	SCO1461	SCO1616		SCO3485	LacI family transcriptional regulator
SCO0977	SCO1061	SCO1462	SCO1617		SCO3491	transmembrane protein
SCO0978	SCO1062	SCO1471	SCO1618		SCO3492	hypothetical protein
SCO0979	SCO1063	SCO1472	SCO1622		SCO3493	acetyl transferase
SCO0980	SCO1064	SCO1473	SCO1631		SCO3495	aldolase
SCO0981	SCO1065	SCO1475	SCO1634		SCO3498	secreted protein
SCO0982	SCO1066	SCO1476	SCO1635		SCO3500	hypothetical protein
SCO0983	SCO1067	SCO1477	SCO1636		SCO3501	hypothetical protein
SCO0984	SCO1068	SCO1482	SCO1637		SCO3502	3-oxoacyl-[acyl carrier protein] reductase
SCO0985	SCO1069	SCO1485	SCO1639		SCO3506	LacI family transcriptional regulator
SCO0986	SCO1070	SCO1486	SCO1642		SCO3507	integral membrane efflux protein
SCO0987	SCO1071	SCO1489	SCO1649		SCO3511	lipoprotein
SCO0988	SCO1072	SCO1493	SCO1650		SCO3513	secreted protein
SCO0989	SCO1073	SCO1494	SCO1652		SCO3518	hypothetical protein
SCO0990	SCO1074	SCO1496	SCO1653		SCO3519	hypothetical protein
SCO0991	SCO1075	SCO1497	SCO1654		SCO3523	hypothetical protein
SCO0992	SCO1077	SCO1498	SCO1660		SCO3525	hypothetical protein
SCO0993	SCO1078	SCO1499	SCO1680		SCO3526	hypothetical protein
SCO0994	SCO1079	SCO1500	SCO1681		SCO3527	hypothetical protein
SCO0995	SCO1080	SCO1501	SCO1682		SCO3531	hypothetical protein
SCO0996	SCO1083	SCO1502	SCO1683		SCO3532	hypothetical protein
SCO0998	SCO1091	SCO1503	SCO1686		SCO3541	DNA polymerase III subunit delta'
SCO1000	SCO1092	SCO1506	SCO1687		SCO3550	helicase
SCO1001	SCO1093	SCO1507	SCO1688		SCO3551	membrane spanning protein
SCO1002	SCO1094	SCO1509	SCO1689		SCO3552	hypothetical protein
SCO1003	SCO1095	SCO1512	SCO1690		SCO3554	integral membrane protein
SCO1004	SCO1096	SCO1513	SCO1692		SCO3556	secretory protein
SCO1005	SCO1097	SCO1515	SCO1693		SCO3557	septum site determining protein
SCO1006	SCO1098	SCO1516	SCO1694		SCO3558	morphological differentiation-associated protein
SCO1007	SCO1099	SCO1517	SCO1695		SCO3559	oxidoreductase
SCO1008	SCO1100	SCO1518	SCO1696		SCO3561	secreted protein
SCO1009	SCO1102	SCO1519	SCO1697		SCO3566	hydrolase
SCO1010	SCO1103	SCO1520	SCO1698		SCO3572	hydrolase
SCO1011	SCO1104	SCO1524	SCO1701		SCO3573	hypothetical protein
SCO1012	SCO1106	SCO1525	SCO1702		SCO3577	ion-transporting ATPase
SCO1013	SCO1107	SCO1526	SCO1703		SCO3585	hypothetical protein
SCO1014	SCO1108	SCO1527	SCO1704		SCO3587	regulatory protein
SCO1015	SCO1109	SCO1530	SCO1705		SCO3588	hypothetical protein
SCO1016	SCO1110	SCO1535	SCO1706		SCO3593	hypothetical protein
SCO1017	SCO1111	SCO1536	SCO1707		SCO3596	D-alanine:D-alanine dipeptidase
SCO1018	SCO1114	SCO1537	SCO1708		SCO3597	hypothetical protein
SCO1019	SCO1115	SCO1539	SCO1709		SCO3598	hypothetical protein
SCO1020	SCO1117	SCO1544	SCO1711		SCO3599	hypothetical protein
SCO1022	SCO1118	SCO1546	SCO1712		SCO3600	hypothetical protein
SCO1024	SCO1119	SCO1547	SCO1712		SCO3603	potassium/proton antiporter
SCO1025	SCO1120	SCO1549	SCO1713		SCO3606	regulator
SCO1026	SCO1122	SCO1552	SCO1714		SCO3611	hypothetical protein
SCO1027	SCO1123	SCO1553	SCO1716		SCO3616	hypothetical protein
SCO1028	SCO1124	SCO1555	SCO1717		SCO3621	serine-threonine protein kinase
SCO1029	SCO1125	SCO1560	SCO1718		SCO3623	transcriptional regulator
SCO1030	SCO1126	SCO1561	SCO1719		SCO3624	hypothetical protein
SCO1031	SCO1127	SCO1562	SCO1720		SCO3625	hypothetical protein
SCO1032	SCO1128	SCO1564	SCO1721		SCO3626	RNA polymerase sigma factor
SCO1033	SCO1129	SCO1568	SCO1722		SCO3630	hypothetical protein
SCO1034	SCO1130	SCO1571	SCO1723		SCO3632	hypothetical protein
SCO1035	SCO1131	SCO1575	SCO1724		SCO3636	cytochrome P-450 hydroxylase
SCO1036	SCO1135	SCO1578	SCO1726		SCO3637	hypothetical protein
SCO1037	SCO1136	SCO1581	SCO1727		SCO3638	two-component system regulator
SCO1038	SCO1137	SCO1583	SCO1728		SCO3639	two-component system sensor kinase
SCO1039	SCO1141	SCO1584	SCO1729		SCO3640	two-component system regulator
SCO1040	SCO1142	SCO1585	SCO1730		SCO3641	two-component system sensor kinase
SCO1041	SCO1143	SCO1586	SCO1731		SCO3643	hypothetical protein
SCO1042	SCO1145	SCO1588	SCO1732		SCO3645	hydrolase
SCO1043	SCO1146	SCO1590	SCO1733		SCO3647	hypothetical protein
SCO1044	SCO1148	SCO1595	SCO1734		SCO3648	transmembrane efflux protein
SCO1047	SCO1149	SCO1596	SCO1735		SCO3650	orotate phosphoribosyltransferase
SCO1049	SCO1150	SCO1597	SCO1737		SCO3654	two-component system sensor kinase
SCO1050	SCO1151	SCO1600	SCO1738		SCO3675	hypothetical protein
SCO1051	SCO1153	SCO1602	SCO1739		SCO3680	hypothetical protein
SCO1052	SCO1156	SCO1605	SCO1740		SCO3681	hypothetical protein
SCO1053	SCO1162	SCO1606	SCO1741		SCO3682	delta fatty acid desaturase
SCO1054	SCO1164	SCO1607	SCO1742		SCO3689	hypothetical protein
SCO1055	SCO1165	SCO1608	SCO1743		SCO3691	regulatory protein
SCO1056	SCO1167	SCO1609	SCO1744		SCO3693	hypothetical protein
SCO1057	SCO1168	SCO1610	SCO1745		SCO3694	transcriptional regulator
SCO1058	SCO1169	SCO1615	SCO1746		SCO3697	oxidoreductase
SCO1059	SCO1171	SCO1616	SCO1747		SCO3698	heavy metal resistance membrane protein
SCO1060	SCO1176	SCO1617	SCO1748		SCO3699	transcriptional regulator
SCO1061	SCO1177	SCO1622	SCO1761		SCO3701	hypothetical protein
SCO1062	SCO1179	SCO1632	SCO1762		SCO3702	DNA-binding protein
SCO1063	SCO1180	SCO1633	SCO1763		SCO3704	substrate-binding transport protein
SCO1064	SCO1181	SCO1634	SCO1764		SCO3706	ABC transporter ATP-binding subunit
SCO1065	SCO1182	SCO1639	SCO1765		SCO3708	integral membrane protein
SCO1066	SCO1183	SCO1642	SCO1769		SCO3721	carbonic anhydrase
SCO1067	SCO1184	SCO1647	SCO1771		SCO3722	transcriptional regulator
SCO1068	SCO1185	SCO1648	SCO1772		SCO3723	regulatory protein
SCO1069	SCO1186	SCO1651	SCO1774		SCO3725	hypothetical protein
SCO1070	SCO1187	SCO1652	SCO1775		SCO3726	hypothetical protein
SCO1071	SCO1188	SCO1654	SCO1777		SCO3735	secreted protein
SCO1072	SCO1190	SCO1663	SCO1779		SCO3736	RNA polymerase ECF sigma factor
SCO1073	SCO1191	SCO1665	SCO1780		SCO3737	lipoprotein
SCO1074	SCO1193	SCO1666	SCO1781		SCO3738	integral membrane protein
SCO1075	SCO1194	SCO1667	SCO1782		SCO3739	epimerase
SCO1076	SCO1195	SCO1668	SCO1783		SCO3740	histidine kinase
SCO1077	SCO1196	SCO1669	SCO1788		SCO3741	response regulator
SCO1078	SCO1200	SCO1671	SCO1793		SCO3742	glycosyltransferase
SCO1079	SCO1201	SCO1676	SCO1794		SCO3743	hypothetical protein
SCO1080	SCO1202	SCO1677	SCO1797		SCO3744	hypothetical protein
SCO1083	SCO1203	SCO1681	SCO1798		SCO3750	two-component sensor histidine kinase
SCO1084	SCO1204	SCO1682	SCO1802		SCO3751	hypothetical protein
SCO1085	SCO1205	SCO1683	SCO1808		SCO3752	ABC transporter ATP-binding protein
SCO1086	SCO1206	SCO1684	SCO1809		SCO3754	ABC transporter integral membrane subunit
SCO1087	SCO1207	SCO1687	SCO1811		SCO3803	hypothetical protein
SCO1088	SCO1208	SCO1688	SCO1816		SCO3804	AraC family transcription regulator
SCO1090	SCO1209	SCO1689	SCO1816		SCO3805	hypothetical protein
SCO1091	SCO1210	SCO1690	SCO1818		SCO3807	hydrolase
SCO1092	SCO1211	SCO1691	SCO1820		SCO3813	hypothetical protein
SCO1093	SCO1216	SCO1692	SCO1821		SCO3826	ion channel membrane protein
SCO1094	SCO1217	SCO1693	SCO1822		SCO3832	transcriptional regulator
SCO1095	SCO1218	SCO1694	SCO1825		SCO3837	hypothetical protein
SCO1096	SCO1219	SCO1701	SCO1826		SCO3840	hypothetical protein
SCO1097	SCO1220	SCO1702	SCO1828		SCO3842	dioxygenase
SCO1098	SCO1221	SCO1703	SCO1830		SCO3849	integral membrane protein
SCO1099	SCO1224	SCO1704	SCO1831		SCO3850	integral membrane protein
SCO1100	SCO1225	SCO1706	SCO1832		SCO3855	hypothetical protein
SCO1101	SCO1226	SCO1707	SCO1833		SCO3861	hypothetical protein
SCO1102	SCO1227	SCO1711	SCO1834		SCO3864	transcriptional regulator
SCO1103	SCO1228	SCO1712	SCO1835		SCO3887	partitioning or sporulation protein
SCO1104	SCO1229	SCO1714	SCO1836		SCO3888	hypothetical protein
SCO1105	SCO1231	SCO1718	SCO1837		SCO3891	hypothetical protein
SCO1106	SCO1232	SCO1720	SCO1841		SCO3893	hypothetical protein
SCO1107	SCO1233	SCO1721	SCO1842		SCO3898	hypothetical protein
SCO1108	SCO1237	SCO1722	SCO1844		SCO3902	integral membrane protein
SCO1109	SCO1238	SCO1723	SCO1846		SCO3919	LysR family transcriptional regulator
SCO1110	SCO1239	SCO1727	SCO1851		SCO3921	low molecular weight protein-tyrosine-phosphatase
SCO1111	SCO1240	SCO1728	SCO1854		SCO3922	hypothetical protein
SCO1112	SCO1242	SCO1734	SCO1883		SCO3927	hypothetical protein
SCO1113	SCO1243	SCO1736	SCO1884		SCO3930	hypothetical protein
SCO1115	SCO1245	SCO1737	SCO1885		SCO3931	hypothetical protein
SCO1117	SCO1246	SCO1738	SCO1886		SCO3933	regulatory protein
SCO1118	SCO1247	SCO1739	SCO1887		SCO3935	hypothetical protein
SCO1119	SCO1248	SCO1740	SCO1888		SCO3938	thiamin biosynthesis protein ThiC
SCO1120	SCO1249	SCO1741	SCO1889		SCO3942	hypothetical protein
SCO1121	SCO1250	SCO1742	SCO1890		SCO3949	secreted peptidase
SCO1122	SCO1251	SCO1743	SCO1891		SCO3954	short chain dehydrogenase
SCO1124	SCO1252	SCO1744	SCO1892		SCO3955	hypothetical protein
SCO1125	SCO1253	SCO1745	SCO1893		SCO4001	hypothetical protein
SCO1126	SCO1256	SCO1748	SCO1894		SCO4021	two component system histidine kinase
SCO1127	SCO1257	SCO1749	SCO1895		SCO4022	glycosyl transferase
SCO1128	SCO1258	SCO1750	SCO1896		SCO4026	ATP binding protein
SCO1129	SCO1259	SCO1752	SCO1897		SCO4027	anti sigma factor antagonist
SCO1130	SCO1260	SCO1754	SCO1898		SCO4030	hypothetical protein
SCO1131	SCO1261	SCO1755	SCO1901		SCO4031	integral membrane transport protein
SCO1132	SCO1263	SCO1758	SCO1904		SCO4072	LuxR family two component system response regulator
SCO1135	SCO1264	SCO1759	SCO1905		SCO4082	secreted peptidase
SCO1136	SCO1265	SCO1760	SCO1907		SCO4084	hypothetical protein
SCO1137	SCO1266	SCO1761	SCO1910		SCO4093	integral membrane protein
SCO1138	SCO1268	SCO1763	SCO1911		SCO4095	lipoprotein
SCO1139	SCO1269	SCO1764	SCO1912		SCO4097	amino acid/metabolite permease
SCO1140	SCO1270	SCO1769	SCO1913		SCO4098	acetyltransferase
SCO1141	SCO1271	SCO1770	SCO1915		SCO4100	hypothetical protein
SCO1142	SCO1272	SCO1772	SCO1917		SCO4101	secreted protein
SCO1143	SCO1273	SCO1774	SCO1927		SCO4102	MerR family transcriptional regulator
SCO1144	SCO1274	SCO1775	SCO1928		SCO4103	peptidase
SCO1145	SCO1275	SCO1777	SCO1929		SCO4104	integral membrane protein
SCO1146	SCO1276	SCO1778	SCO1930		SCO4105	hypothetical protein
SCO1147	SCO1277	SCO1779	SCO1931		SCO4106	bifunctional enzyme deaminase/reductase
SCO1148	SCO1278	SCO1782	SCO1932		SCO4241	proteinase
SCO1149	SCO1279	SCO1783	SCO1933		SCO4426	regulatory protein
SCO1150	SCO1280	SCO1784	SCO1936		SCO4500	dehydratase
SCO1151	SCO1281	SCO1785	SCO1939		SCO4501	3-ketoacyl-(acyl-carrier-protein) reductase
SCO1152	SCO1282	SCO1789	SCO1940		SCO4502	acetyl-CoA acetyltransferase
SCO1153	SCO1283	SCO1790	SCO1941		SCO4503	long-chain-fatty acid CoA ligase
SCO1154	SCO1284	SCO1791	SCO1943		SCO4508	cell division-related protein
SCO1155	SCO1285	SCO1798	SCO1944		SCO4523	integral membrane protein
SCO1156	SCO1286	SCO1799	SCO1951		SCO4529	integral membrane protein
SCO1157	SCO1287	SCO1805	SCO1952		SCO4530	hypothetical protein
SCO1158	SCO1288	SCO1806	SCO1953		SCO4634	hydrolase
SCO1159	SCO1290	SCO1810	SCO1954		SCO4642	hypothetical protein
SCO1162	SCO1291	SCO1811	SCO1955		SCO4643	UDP-N-acetylenolpyruvoylglucosamine reductase
SCO1163	SCO1292	SCO1812	SCO1957		SCO4650	lipoprotein
SCO1164	SCO1293	SCO1813	SCO1960		SCO4656	integral membrane protein
SCO1165	SCO1294	SCO1818	SCO1962		SCO4658	glucosyltransferase
SCO1166	SCO1295	SCO1819	SCO1964		SCO4664	integral membrane protein
SCO1167	SCO1297	SCO1820	SCO1988		SCO4665	hypothetical protein
SCO1168	SCO1298	SCO1821	SCO1989		SCO4668	two-component system response regulator
SCO1169	SCO1299	SCO1822	SCO1990		SCO4670	serine protease precursor
SCO1170	SCO1300	SCO1823	SCO1991		SCO4671	LysR family regulatory protein
SCO1171	SCO1301	SCO1825	SCO1992		SCO4672	secreted protein
SCO1172	SCO1302	SCO1826	SCO1994		SCO4680	DNA-binding protein
SCO1173	SCO1303	SCO1827	SCO1995		SCO4691	hypothetical protein
SCO1175	SCO1305	SCO1828	SCO1996		SCO4692	hypothetical protein
SCO1176	SCO1306	SCO1831	SCO1999		SCO4694	hypothetical protein
SCO1177	SCO1307	SCO1837	SCO2000		SCO4695	hypothetical protein
SCO1179	SCO1308	SCO1840	SCO2002		SCO4697	integral membrane protein
SCO1180	SCO1309	SCO1841	SCO2003		SCO4733	integral membrane protein
SCO1181	SCO1310	SCO1842	SCO2004		SCO4741	hypothetical protein
SCO1182	SCO1311	SCO1843	SCO2005		SCO4742	hypothetical protein
SCO1183	SCO1312	SCO1844	SCO2006		SCO4743	hypothetical protein
SCO1184	SCO1313	SCO1847	SCO2007		SCO4745	alanine racemase
SCO1185	SCO1314	SCO1848	SCO2012		SCO4746	lipase
SCO1186	SCO1315	SCO1851	SCO2017		SCO4747	ATP/GTP binding protein
SCO1187	SCO1318	SCO1854	SCO2018		SCO4749	secreted protein
SCO1188	SCO1319	SCO1861	SCO2019		SCO4751	acetyltransferase
SCO1189	SCO1320	SCO1863	SCO2020		SCO4753	hypothetical protein
SCO1190	SCO1321	SCO1869	SCO2021		SCO4754	transcriptional regulator
SCO1191	SCO1322	SCO1871	SCO2022		SCO4755	transcriptional regulator
SCO1192	SCO1324	SCO1873	SCO2023		SCO4756	hypothetical protein
SCO1193	SCO1325	SCO1875	SCO2024		SCO4757	hypothetical protein
SCO1194	SCO1326	SCO1876	SCO2028		SCO4758	hypothetical protein
SCO1195	SCO1327	SCO1877	SCO2029		SCO4760	secreted protein
SCO1197	SCO1328	SCO1880	SCO2030		SCO4766	transcriptional regulator
SCO1198	SCO1329	SCO1881	SCO2031		SCO4767	regulatory protein
SCO1199	SCO1330	SCO1882	SCO2032		SCO4787	hypothetical protein
SCO1200	SCO1332	SCO1883	SCO2032		SCO5141	dihydropteroate synthase
SCO1201	SCO1333	SCO1884	SCO2033		SCO5296	TetR family transcriptional regulator
SCO1202	SCO1334	SCO1885	SCO2034		SCO5301	secreted penicillin-binding protein
SCO1203	SCO1335	SCO1886	SCO2038		SCO5303	hypothetical protein
SCO1204	SCO1336	SCO1887	SCO2040		SCO5308	hypothetical protein
SCO1205	SCO1337	SCO1888	SCO2041		SCO5309	hypothetical protein
SCO1206	SCO1338	SCO1890	SCO2042		SCO5310	hypothetical protein
SCO1207	SCO1339	SCO1891	SCO2044		SCO5316	acyl carrier protein
SCO1208	SCO1342	SCO1892	SCO2045		SCO5320	whiE protein I
SCO1209	SCO1343	SCO1893	SCO2046		SCO5321	polyketide hydroxylase
SCO1210	SCO1344	SCO1895	SCO2048		SCO5322	hypothetical protein
SCO1211	SCO1347	SCO1896	SCO2049		SCO5323	transcription regulator AsnC
SCO1215	SCO1348	SCO1904	SCO2052		SCO5324	oxidoreductase
SCO1216	SCO1349	SCO1910	SCO2054		SCO5325	hypothetical protein
SCO1217	SCO1350	SCO1911	SCO2055		SCO5327	transposase
SCO1218	SCO1351	SCO1912	SCO2056		SCO5401	integral membrane protein
SCO1219	SCO1352	SCO1914	SCO2057		SCO5402	Asp-rich hydrophilic protein (putative membrane protein)
SCO1220	SCO1353	SCO1915	SCO2058		SCO5403	two-component system response regulator
SCO1221	SCO1354	SCO1916	SCO2059		SCO5410	hypothetical protein
SCO1223	SCO1355	SCO1917	SCO2060		SCO5412	hypothetical protein
SCO1224	SCO1358	SCO1918	SCO2061		SCO5418	transcriptional regulator
SCO1225	SCO1359	SCO1927	SCO2062		SCO5424	acetate kinase
SCO1226	SCO1360	SCO1928	SCO2063		SCO5432	integral membrane protein
SCO1227	SCO1361	SCO1929	SCO2064		SCO5433	AfsR-like regulator
SCO1228	SCO1362	SCO1930	SCO2067		SCO5434	two-component response regulator
SCO1229	SCO1363	SCO1931	SCO2068		SCO5435	two-component sensor kinase
SCO1231	SCO1370	SCO1932	SCO2069		SCO5437	MerR family transcriptional regulator
SCO1232	SCO1371	SCO1935	SCO2070		SCO5438	thioredoxin
SCO1233	SCO1372	SCO1936	SCO2071		SCO5452	ABC transporter, ATP-binding subunit
SCO1235	SCO1377	SCO1937	SCO2072		SCO5453	integral membrane protein
SCO1237	SCO1378	SCO1940	SCO2074		SCO5455	two-component system response regulator
SCO1238	SCO1379	SCO1941	SCO2075		SCO5457	lipoprotein
SCO1239	SCO1380	SCO1942	SCO2077		SCO5461	secreted protein
SCO1240	SCO1382	SCO1948	SCO2078		SCO5462	hypothetical protein
SCO1242	SCO1383	SCO1949	SCO2081		SCO5463	MerR family transcriptional regulator
SCO1243	SCO1384	SCO1952	SCO2082		SCO5483	transcriptional regulator
SCO1248	SCO1385	SCO1953	SCO2094		SCO5486	pyridoxal-phosphate-dependent aminotransferase
SCO1249	SCO1386	SCO1954	SCO2095		SCO5491	hypothetical protein
SCO1250	SCO1391	SCO1955	SCO2096		SCO5493	hypothetical protein
SCO1251	SCO1394	SCO1956	SCO2097		SCO5496	small membrane hydrophobic protein
SCO1252	SCO1395	SCO1958	SCO2098		SCO5506	regulatory protein
SCO1253	SCO1396	SCO1960	SCO2099		SCO5507	hypothetical protein
SCO1255	SCO1397	SCO1961	SCO2101		SCO5508	oxidoreductase
SCO1256	SCO1398	SCO1962	SCO2102		SCO5509	oxidoreductase
SCO1257	SCO1399	SCO1964	SCO2103		SCO5510	dehydrogenase
SCO1258	SCO1400	SCO1965	SCO2104		SCO5516	integral membrane efflux protein
SCO1259	SCO1407	SCO1966	SCO2105		SCO5524	transmembrane transport protein
SCO1260	SCO1408	SCO1973	SCO2105		SCO5532	transcriptional regulator
SCO1261	SCO1409	SCO1975	SCO2106		SCO5534	secreted lyase
SCO1263	SCO1414	SCO1977	SCO2107		SCO5548	hypothetical protein
SCO1264	SCO1415	SCO1979	SCO2108		SCO5549	hydrolase
SCO1265	SCO1416	SCO1982	SCO2110		SCO5550	transcriptional regulator
SCO1266	SCO1417	SCO1983	SCO2112		SCO5551	hypothetical protein
SCO1267	SCO1418	SCO1990	SCO2114		SCO5557	hypothetical protein
SCO1268	SCO1419	SCO1999	SCO2116		SCO5557a	hypothetical protein
SCO1269	SCO1420	SCO2000	SCO2118		SCO5560	D-alanyl-alanine synthetase A
SCO1270	SCO1421	SCO2001	SCO2118		SCO5562	thiamine monophosphate kinase
SCO1271	SCO1424	SCO2003	SCO2119		SCO5563	phosphomethylpyrimidine kinase
SCO1272	SCO1425	SCO2004	SCO2120		SCO5565	hypothetical protein
SCO1273	SCO1427	SCO2005	SCO2121		SCO5566	ATP-dependent DNA helicase RecG
SCO1274	SCO1429	SCO2006	SCO2123		SCO5567	DNA methylase
SCO1275	SCO1430	SCO2017	SCO2124		SCO5574	hypothetical protein
SCO1276	SCO1431	SCO2018	SCO2127		SCO5577	chromosome associated protein
SCO1277	SCO1433	SCO2022	SCO2128		SCO5587	cell division protein FtsH-like protein
SCO1278	SCO1435	SCO2023	SCO2129		SCO5599	signal peptidase I
SCO1279	SCO1437	SCO2024	SCO2132		SCO5600	hypothetical protein
SCO1280	SCO1444	SCO2025	SCO2133		SCO5601	hypothetical protein
SCO1281	SCO1445	SCO2028	SCO2135		SCO5603	hypothetical protein
SCO1282	SCO1446	SCO2029	SCO2136		SCO5611	transcriptional regulator
SCO1283	SCO1447	SCO2030	SCO2137		SCO5613	hypothetical protein
SCO1284	SCO1448	SCO2031	SCO2138		SCO5615	hypothetical protein
SCO1285	SCO1449	SCO2032	SCO2139		SCO5616	hypothetical protein
SCO1286	SCO1450	SCO2034	SCO2144		SCO5617	hypothetical protein
SCO1287	SCO1452	SCO2036	SCO2145		SCO5620	recombinase
SCO1288	SCO1453	SCO2039	SCO2146		SCO5622	transcriptional regulator
SCO1289	SCO1454	SCO2040	SCO2152		SCO5648	ABC transporter ATP-binding protein
SCO1291	SCO1455	SCO2041	SCO2153		SCO5653	integral membrane protein
SCO1292	SCO1456	SCO2042	SCO2157		SCO5661	hypothetical protein
SCO1294	SCO1457	SCO2043	SCO2158		SCO5663	integral membrane protein
SCO1295	SCO1458	SCO2045	SCO2159		SCO5671	oxidoreductase
SCO1297	SCO1459	SCO2046	SCO2160		SCO5672	hypothetical protein
SCO1298	SCO1460	SCO2047	SCO2162		SCO5673	secreted chitinase
SCO1299	SCO1461	SCO2048	SCO2165		SCO5674	integral membrane protein
SCO1300	SCO1462	SCO2049	SCO2166		SCO5675	hypothetical protein
SCO1301	SCO1464	SCO2050	SCO2168		SCO5719	hypothetical protein
SCO1302	SCO1465	SCO2051	SCO2171		SCO5722	serine protease (secreted protein)
SCO1303	SCO1466	SCO2054	SCO2172		SCO5742	hypothetical protein
SCO1304	SCO1467	SCO2056	SCO2173		SCO5747	regulatory protein
SCO1305	SCO1472	SCO2057	SCO2174		SCO5748	sensory histidine kinase
SCO1306	SCO1473	SCO2058	SCO2175		SCO5750	ftsK-like protein
SCO1307	SCO1475	SCO2059	SCO2176		SCO5756	hypothetical protein
SCO1308	SCO1477	SCO2060	SCO2177		SCO5757	hypothetical protein
SCO1309	SCO1480	SCO2061	SCO2178		SCO5760	DNA glycosylase
SCO1310	SCO1481	SCO2062	SCO2182		SCO5761	ATP-dependent DNA helicase
SCO1312	SCO1489	SCO2067	SCO2184		SCO5762	AraC family transcription regulator
SCO1313	SCO1492	SCO2069	SCO2185		SCO5763	membrane protein SC4H802
SCO1314	SCO1493	SCO2071	SCO2186		SCO5765	hypothetical protein
SCO1315	SCO1497	SCO2072	SCO2188		SCO5766	hypothetical protein
SCO1316	SCO1498	SCO2073	SCO2189		SCO5767	hypothetical protein
SCO1317	SCO1500	SCO2074	SCO2190		SCO5768	hypothetical protein
SCO1318	SCO1504	SCO2076	SCO2191		SCO5773	monooxygenase
SCO1320	SCO1506	SCO2080	SCO2192		SCO5779	two-component system sensor
SCO1321	SCO1507	SCO2082	SCO2193		SCO5780	secreted protein
SCO1322	SCO1512	SCO2083	SCO2194		SCO5781	secreted protein
SCO1323	SCO1512	SCO2084	SCO2196		SCO5782	transmembrane transport protein
SCO1324	SCO1518	SCO2086	SCO2202		SCO5784	two-component sensor
SCO1325	SCO1519	SCO2089	SCO2239		SCO5786	secreted hydrolase
SCO1326	SCO1520	SCO2090	SCO2240		SCO5788	hypothetical protein
SCO1327	SCO1525	SCO2092	SCO2242		SCO5791	tRNA delta(2)-isopentenylpyrophosphate transferase
SCO1328	SCO1526	SCO2097	SCO2243		SCO5799	aminotransferase
SCO1329	SCO1529	SCO2098	SCO2244		SCO5800	hypothetical protein
SCO1330	SCO1530	SCO2099	SCO2245		SCO5807	hypothetical protein
SCO1331	SCO1532	SCO2100	SCO2246		SCO5816	hypothetical protein
SCO1332	SCO1535	SCO2101	SCO2247		SCO5824	two-component sensor
SCO1333	SCO1536	SCO2103	SCO2248		SCO5825	two-component response regulator
SCO1334	SCO1537	SCO2104	SCO2249		SCO5829	two-component sensor
SCO1335	SCO1538	SCO2105	SCO2250		SCO5842	hypothetical protein
SCO1336	SCO1539	SCO2106	SCO2251		SCO5844	hypothetical protein
SCO1337	SCO1540	SCO2107	SCO2252		SCO5846	secreted protein
SCO1338	SCO1542	SCO2111	SCO2253		SCO5847	transcriptional regulator
SCO1339	SCO1544	SCO2112	SCO2255		SCO5848	tagatose 6-phosphate kinase
SCO1340	SCO1546	SCO2113	SCO2255		SCO5849	AgaS protein
SCO1341	SCO1547	SCO2114	SCO2259		SCO5850	hypothetical protein
SCO1342	SCO1549	SCO2115	SCO2261		SCO5851	integral membrane protein
SCO1344	SCO1551	SCO2117	SCO2262		SCO5852	tagatose-bisphosphate aldolase
SCO1345	SCO1552	SCO2118	SCO2263		SCO5853	hypothetical protein
SCO1346	SCO1555	SCO2120	SCO2264		SCO5857	FAD-dependent oxidoreductase
SCO1347	SCO1556	SCO2121	SCO2265		SCO5860	SuhB protein
SCO1348	SCO1558	SCO2125	SCO2266		SCO5870	ABC transporter ATP-binding protein
SCO1349	SCO1559	SCO2126	SCO2273		SCO5872	turgor pressure regulator
SCO1350	SCO1560	SCO2127	SCO2274		SCO5874	hypothetical protein
SCO1351	SCO1561	SCO2128	SCO2278		SCO5910	hypothetical protein
SCO1352	SCO1562	SCO2130	SCO2279		SCO5911	oligopeptide binding protein
SCO1353	SCO1564	SCO2133	SCO2280		SCO5913	secreted protease
SCO1354	SCO1565	SCO2134	SCO2282		SCO5914	transcriptional regulator
SCO1355	SCO1567	SCO2135	SCO2283		SCO5915	hypothetical protein
SCO1356	SCO1572	SCO2137	SCO2285		SCO5918	hypothetical protein
SCO1357	SCO1581	SCO2138	SCO2288		SCO5919	hypothetical protein
SCO1358	SCO1582	SCO2139	SCO2289		SCO5923	ABC transporter ATP-binding protein
SCO1359	SCO1583	SCO2141	SCO2290		SCO5925	hypothetical protein
SCO1360	SCO1584	SCO2142	SCO2373		SCO5934	sigma factor
SCO1361	SCO1585	SCO2143	SCO2374		SCO5935	hypothetical protein
SCO1362	SCO1586	SCO2145	SCO2375		SCO5936	hypothetical protein
SCO1363	SCO1587	SCO2146	SCO2376		SCO5937	hypothetical protein
SCO1365	SCO1588	SCO2153	SCO2379		SCO5940	hypothetical protein
SCO1369	SCO1589	SCO2157	SCO2385		SCO5943	hydrolase
SCO1370	SCO1590	SCO2158	SCO2393		SCO5944	hypothetical protein
SCO1371	SCO1591	SCO2165	SCO2395		SCO5946	hypothetical protein
SCO1372	SCO1592	SCO2169	SCO2396		SCO5948	oxidoreductase
SCO1373	SCO1593	SCO2171	SCO2398		SCO5949	hypothetical protein
SCO1374	SCO1596	SCO2172	SCO2403		SCO5951	transcriptional regulator
SCO1375	SCO1601	SCO2173	SCO2404		SCO5954	chitinase (secreted protein)
SCO1376	SCO1602	SCO2174	SCO2405		SCO5955	hypothetical protein
SCO1377	SCO1604	SCO2176	SCO2406		SCO5962	transcriptional regulator
SCO1378	SCO1605	SCO2177	SCO2408		SCO5964	hypothetical protein
SCO1379	SCO1606	SCO2178	SCO2409		SCO6015	hypothetical protein
SCO1380	SCO1607	SCO2180	SCO2410		SCO6018	hypothetical protein
SCO1381	SCO1608	SCO2182	SCO2411		SCO6025	hypothetical protein
SCO1383	SCO1609	SCO2185	SCO2412		SCO6029	two-component regulator
SCO1385	SCO1610	SCO2186	SCO2413		SCO6035	lysine/ornithine decarboxylase
SCO1386	SCO1614	SCO2187	SCO2431		SCO6036	hypothetical protein
SCO1387	SCO1615	SCO2189	SCO2431		SCO6037	transmembrane transport protein
SCO1388	SCO1616	SCO2190	SCO2432		SCO6043	secreted protease
SCO1389	SCO1617	SCO2193	SCO2433		SCO6046	hypothetical protein
SCO1391	SCO1618	SCO2194	SCO2434		SCO6048	integral membrane protein
SCO1392	SCO1620	SCO2197	SCO2438		SCO6049	hypothetical protein
SCO1393	SCO1621	SCO2199	SCO2439		SCO6050	lipoprotein
SCO1395	SCO1622	SCO2200	SCO2441		SCO6051	iron-sulfur binding oxidoreductase
SCO1396	SCO1624	SCO2201	SCO2442		SCO6058	hypothetical protein
SCO1397	SCO1633	SCO2206	SCO2443		SCO6063	ABC transporter permease protein
SCO1398	SCO1634	SCO2207	SCO2444		SCO6064	ABC transporter permease protein
SCO1399	SCO1635	SCO2209	SCO2445		SCO6066	ATP/GTP-binding protein
SCO1404	SCO1636	SCO2212	SCO2446		SCO6067	hypothetical protein
SCO1405	SCO1637	SCO2214	SCO2448		SCO6072	hypothetical protein
SCO1406	SCO1639	SCO2215	SCO2450		SCO6074	integral membrane protein
SCO1407	SCO1641	SCO2216	SCO2451		SCO6075	hypothetical protein
SCO1408	SCO1642	SCO2219	SCO2453		SCO6077	transferase
SCO1409	SCO1649	SCO2221	SCO2455		SCO6114	peptide-binding transport protein
SCO1410	SCO1650	SCO2222	SCO2456		SCO6115	transcriptional regulator
SCO1411	SCO1652	SCO2224	SCO2457		SCO6117	hypothetical protein
SCO1412	SCO1653	SCO2225	SCO2460		SCO6118	AraC family transcription regulator
SCO1414	SCO1654	SCO2226	SCO2462		SCO6119	AraC family transcription regulator
SCO1415	SCO1658	SCO2227	SCO2462		SCO6121	transcriptional regulator
SCO1416	SCO1664	SCO2233	SCO2464		SCO6123	quinone binding protein
SCO1417	SCO1666	SCO2234	SCO2465		SCO6126	hypothetical protein
SCO1418	SCO1667	SCO2235	SCO2465		SCO6130	hypothetical protein
SCO1419	SCO1668	SCO2236	SCO2466		SCO6132	hypothetical protein
SCO1420	SCO1670	SCO2240	SCO2467		SCO6133	hypothetical protein
SCO1421	SCO1671	SCO2244	SCO2468		SCO6134	regulatory protein
SCO1422	SCO1676	SCO2246	SCO2468		SCO6135	hypothetical protein
SCO1423	SCO1677	SCO2247	SCO2470		SCO6136	transmembrane protein
SCO1424	SCO1678	SCO2249	SCO2472		SCO6137	homocysteine methyltransferase
SCO1425	SCO1679	SCO2253	SCO2473		SCO6140	two-component system response regulator
SCO1426	SCO1680	SCO2255	SCO2475		SCO6142	hypothetical protein
SCO1427	SCO1681	SCO2259	SCO2476		SCO6143	hypothetical protein
SCO1428	SCO1682	SCO2260	SCO2477		SCO6144	transcriptional regulator
SCO1429	SCO1685	SCO2261	SCO2479		SCO6147	alditol oxidase
SCO1430	SCO1686	SCO2262	SCO2481		SCO6149	ribosome-associated GTPase
SCO1431	SCO1687	SCO2264	SCO2482		SCO6150	ADA-like regulatory protein
SCO1432	SCO1688	SCO2265	SCO2483		SCO6153	regulatory protein
SCO1433	SCO1692	SCO2268	SCO2484		SCO6175	hypothetical protein
SCO1434	SCO1693	SCO2275	SCO2487		SCO6176	hypothetical protein
SCO1435	SCO1694	SCO2277	SCO2488		SCO6179	nucleotide-sugar dehydratase
SCO1436	SCO1696	SCO2278	SCO2489		SCO6180	transferase
SCO1437	SCO1697	SCO2280	SCO2490		SCO6182	dehydratase
SCO1444	SCO1701	SCO2281	SCO2491		SCO6184	transferase
SCO1445	SCO1702	SCO2282	SCO2493		SCO6185	transferase
SCO1446	SCO1703	SCO2283	SCO2494		SCO6192	hypothetical protein
SCO1447	SCO1704	SCO2284	SCO2495		SCO6194	response regulator
SCO1448	SCO1708	SCO2288	SCO2495		SCO6201	glyoxylate carboligase
SCO1449	SCO1712	SCO2290	SCO2496		SCO6203	hypothetical protein
SCO1450	SCO1713	SCO2291	SCO2497		SCO6216	hypothetical protein
SCO1451	SCO1714	SCO2292	SCO2498		SCO6218	phosphatase
SCO1452	SCO1716	SCO2293	SCO2500		SCO6221	lipoprotein
SCO1453	SCO1717	SCO2294	SCO2501		SCO6226	hypothetical protein
SCO1454	SCO1718	SCO2295	SCO2506		SCO6227	hypothetical protein
SCO1455	SCO1719	SCO2296	SCO2507		SCO6229	sugar transport system permease protein
SCO1456	SCO1720	SCO2297	SCO2509		SCO6231	sugar transport system sugar-binding lipoprotein
SCO1457	SCO1721	SCO2298	SCO2510		SCO6233	transcriptional regulator
SCO1458	SCO1722	SCO2299	SCO2511		SCO6237	regulatory protein
SCO1459	SCO1723	SCO2300	SCO2515		SCO6238	hypothetical protein
SCO1460	SCO1724	SCO2301	SCO2530		SCO6239	sigma factor
SCO1461	SCO1726	SCO2304	SCO2531		SCO6241	hypothetical protein
SCO1462	SCO1727	SCO2305	SCO2534		SCO6242	hypothetical protein
SCO1463	SCO1728	SCO2308	SCO2534		SCO6244	hypothetical protein
SCO1464	SCO1729	SCO2316	SCO2535		SCO6246	transcriptional regulator for glyoxylate bypass
SCO1465	SCO1730	SCO2318	SCO2536		SCO6249	3-oxoacyl-[acyl-carrier-protein] reductase
SCO1466	SCO1731	SCO2320	SCO2537		SCO6250	transport protein
SCO1467	SCO1733	SCO2321	SCO2540		SCO6252	hypothetical protein
SCO1468	SCO1734	SCO2322	SCO2541		SCO6253	two-component sensor kinase
SCO1469	SCO1736	SCO2323	SCO2542		SCO6254	two-component system response regulator
SCO1470	SCO1737	SCO2324	SCO2543		SCO6256	transcriptional regulator
SCO1472	SCO1738	SCO2325	SCO2544		SCO6260	sugar kinase
SCO1473	SCO1740	SCO2326	SCO2547		SCO6325	hypothetical protein
SCO1475	SCO1741	SCO2327	SCO2549		SCO6330	hypothetical protein
SCO1477	SCO1742	SCO2329	SCO2549		SCO6331	hypothetical protein
SCO1492	SCO1743	SCO2331	SCO2551		SCO6333	integral membrane protein
SCO1493	SCO1744	SCO2332	SCO2556		SCO6334	transcriptional regulator
SCO1497	SCO1745	SCO2333	SCO2557		SCO6335	hypothetical protein
SCO1498	SCO1747	SCO2334	SCO2558		SCO6336	hypothetical protein
SCO1500	SCO1748	SCO2336	SCO2561		SCO6337	transposase
SCO1504	SCO1750	SCO2337	SCO2564		SCO6340	hypothetical protein
SCO1506	SCO1751	SCO2340	SCO2565		SCO6341	exonuclease
SCO1507	SCO1752	SCO2341	SCO2569		SCO6342	hypothetical protein
SCO1512	SCO1754	SCO2342	SCO2570		SCO6344	secreted amidase
SCO1513	SCO1755	SCO2343	SCO2573		SCO6345	secreted chitinase
SCO1518	SCO1761	SCO2344	SCO2574		SCO6347	beta-galactosidase
SCO1519	SCO1764	SCO2345	SCO2578		SCO6348	hypothetical protein
SCO1520	SCO1769	SCO2350	SCO2581		SCO6349	transcriptional regulator
SCO1524	SCO1770	SCO2351	SCO2583		SCO6350	hypothetical protein
SCO1525	SCO1771	SCO2355	SCO2585		SCO6352	hypothetical protein
SCO1526	SCO1772	SCO2356	SCO2588		SCO6353	two-component sensor
SCO1527	SCO1774	SCO2357	SCO2589		SCO6354	two-component regulator
SCO1528	SCO1775	SCO2361	SCO2590		SCO6358	hypothetical protein
SCO1529	SCO1777	SCO2362	SCO2590		SCO6359	integral membrane protein
SCO1532	SCO1778	SCO2364	SCO2596		SCO6362	two-component sensor
SCO1533	SCO1779	SCO2366	SCO2599		SCO6363	two-component regulator
SCO1534	SCO1780	SCO2367	SCO2600		SCO6364	two-component regulator
SCO1535	SCO1781	SCO2368	SCO2601		SCO6366	ABC transporter ATP-binding protein
SCO1536	SCO1782	SCO2369	SCO2602		SCO6367	ABC transporter ATP-binding protein
SCO1537	SCO1783	SCO2370	SCO2605		SCO6368	lipoprotein
SCO1538	SCO1784	SCO2374	SCO2607		SCO6369	two-component sensor
SCO1539	SCO1786	SCO2376	SCO2608		SCO6371	integral membrane protein
SCO1540	SCO1788	SCO2377	SCO2609		SCO6372	very hypotheticl protein SC4A208
SCO1542	SCO1789	SCO2378	SCO2609		SCO6374	sugar transferase
SCO1544	SCO1790	SCO2379	SCO2610		SCO6376	integral membrane protein
SCO1545	SCO1791	SCO2380	SCO2610		SCO6378	hypothetical protein
SCO1547	SCO1792	SCO2382	SCO2611		SCO6379	hypothetical protein
SCO1548	SCO1794	SCO2385	SCO2613		SCO6380	hypothetical protein
SCO1549	SCO1799	SCO2386	SCO2629		SCO6381	lipoprotein
SCO1551	SCO1800	SCO2393	SCO2632		SCO6383	integral membrane protein
SCO1552	SCO1805	SCO2395	SCO2636		SCO6385	integral membrane protein
SCO1555	SCO1807	SCO2396	SCO2637		SCO6387	hypothetical protein
SCO1560	SCO1811	SCO2399	SCO2638		SCO6389	hypothetical protein
SCO1561	SCO1811	SCO2400	SCO2641		SCO6390	integral membrane protein
SCO1562	SCO1812	SCO2401	SCO2642		SCO6392	transposase
SCO1563	SCO1813	SCO2402	SCO2645		SCO6413	DNA-binding protein
SCO1564	SCO1819	SCO2404	SCO2646		SCO6418	hypothetical protein
SCO1567	SCO1820	SCO2405	SCO2647		SCO6419	hypothetical protein
SCO1568	SCO1825	SCO2406	SCO2648		SCO6425	hypothetical protein
SCO1571	SCO1826	SCO2408	SCO2649		SCO6427	integral membrane transport protein
SCO1572	SCO1827	SCO2409	SCO2650		SCO6439	DNA-binding protein
SCO1573	SCO1828	SCO2410	SCO2653		SCO6447	NAD(P)H oxidoreductase
SCO1574	SCO1830	SCO2411	SCO2656		SCO6450	hypothetical protein
SCO1575	SCO1831	SCO2412	SCO2657		SCO6455	ABC transporter ATP-binding protein
SCO1581	SCO1832	SCO2413	SCO2658		SCO6458	hypothetical protein
SCO1582	SCO1833	SCO2414	SCO2659		SCO6459	regulatory protein
SCO1583	SCO1837	SCO2416	SCO2660		SCO6460	cation-transporting ATPase
SCO1584	SCO1841	SCO2417	SCO2662		SCO6461	ADA-like regulatory protein
SCO1585	SCO1842	SCO2418	SCO2665		SCO6462	methylated-DNA-protein-cysteine methyltransferase
SCO1586	SCO1843	SCO2419	SCO2666		SCO6465	hypothetical protein
SCO1587	SCO1844	SCO2420	SCO2667		SCO6466	transferase
SCO1588	SCO1846	SCO2421	SCO2668		SCO6469	acyl-CoA dehydrogenase
SCO1589	SCO1847	SCO2422	SCO2670		SCO6474	transcriptional regulator
SCO1590	SCO1848	SCO2423	SCO2671		SCO6475	oxidoreductase
SCO1592	SCO1849	SCO2424	SCO2675		SCO6478	hypothetical protein
SCO1593	SCO1850	SCO2425	SCO2676		SCO6479	secreted peptidase
SCO1596	SCO1851	SCO2427	SCO2678		SCO6480	hypothetical protein
SCO1597	SCO1852	SCO2429	SCO2679		SCO6485	hypothetical protein
SCO1601	SCO1853	SCO2430	SCO2717		SCO6487	hypothetical protein
SCO1602	SCO1854	SCO2431	SCO2718		SCO6488	acyl-peptide hydrolase
SCO1603	SCO1855	SCO2433	SCO2719		SCO6489	hypothetical protein
SCO1604	SCO1856	SCO2434	SCO2721		SCO6490	acetyltransferase
SCO1605	SCO1857	SCO2435	SCO2728		SCO6491	hypothetical protein
SCO1606	SCO1859	SCO2436	SCO2729		SCO6496	dehydrogenase
SCO1607	SCO1861	SCO2437	SCO2731		SCO6511	hypothetical protein
SCO1608	SCO1862	SCO2439	SCO2732		SCO6513	hypothetical protein
SCO1609	SCO1863	SCO2441	SCO2733		SCO6518	transcriptional regulator
SCO1610	SCO1868	SCO2442	SCO2734		SCO6519	lyase
SCO1611	SCO1870	SCO2443	SCO2735		SCO6521	secreted protein
SCO1612	SCO1871	SCO2449	SCO2737		SCO6525	hypothetical protein
SCO1613	SCO1872	SCO2450	SCO2739		SCO6529	ATP/GTP binding protein
SCO1614	SCO1873	SCO2451	SCO2740		SCO6530	hypothetical protein
SCO1615	SCO1874	SCO2452	SCO2741		SCO6536	hypothetical protein
SCO1616	SCO1875	SCO2454	SCO2742		SCO6537	DNA-binding protein SC5C722c
SCO1617	SCO1876	SCO2455	SCO2744		SCO6538	integral membrane protein
SCO1618	SCO1877	SCO2456	SCO2745		SCO6539	hypothetical protein
SCO1619	SCO1878	SCO2457	SCO2746		SCO6546	secreted cellulase
SCO1622	SCO1879	SCO2458	SCO2747		SCO6552	long-chain-fatty-acid-CoA ligase
SCO1624	SCO1880	SCO2461	SCO2748		SCO6554	transcriptional regulatory protein
SCO1625	SCO1881	SCO2468	SCO2749		SCO6555	LysR family transcriptional regulator
SCO1632	SCO1882	SCO2472	SCO2750		SCO6560	respiratory chain oxidoreductase
SCO1634	SCO1883	SCO2475	SCO2751		SCO6561	respiratory chain oxidoreductase
SCO1635	SCO1884	SCO2479	SCO2752		SCO6562	2-dehydropantoate 2-reductase
SCO1636	SCO1885	SCO2483	SCO2753		SCO6563	integral membrane transporter
SCO1641	SCO1886	SCO2484	SCO2754		SCO6575	hypothetical protein
SCO1642	SCO1889	SCO2490	SCO2755		SCO6576	hypothetical protein
SCO1645	SCO1890	SCO2491	SCO2756		SCO6589	elongation factor G
SCO1646	SCO1891	SCO2493	SCO2759		SCO6598	transcriptional regulator
SCO1649	SCO1892	SCO2494	SCO2760		SCO6599	transcriptional regulator
SCO1650	SCO1893	SCO2496	SCO2762		SCO6600	transcriptional regulator
SCO1652	SCO1894	SCO2497	SCO2765		SCO6604	beta-glucosidase
SCO1653	SCO1895	SCO2499	SCO2768		SCO6610	secreted protein
SCO1654	SCO1896	SCO2500	SCO2771		SCO6611	hypothetical protein
SCO1656	SCO1897	SCO2501	SCO2773		SCO6612	hydrolase
SCO1662	SCO1898	SCO2502	SCO2774		SCO6614	hypothetical protein
SCO1667	SCO1899	SCO2528	SCO2775		SCO6616	secreted protein
SCO1668	SCO1900	SCO2532	SCO2776		SCO6617	hypothetical protein
SCO1669	SCO1901	SCO2533	SCO2777		SCO6618	hypothetical protein
SCO1670	SCO1902	SCO2536	SCO2778		SCO6620	hypothetical protein
SCO1671	SCO1904	SCO2538	SCO2779		SCO6626	protein kinase
SCO1672	SCO1906	SCO2539	SCO2791		SCO6636	bacteriophage resistance gene pglZ
SCO1673	SCO1910	SCO2540	SCO2792		SCO6639	ATP/GTP binding protein
SCO1677	SCO1912	SCO2541	SCO2833		SCO6648	hypothetical protein
SCO1678	SCO1913	SCO2542	SCO2834		SCO6649	hypothetical protein
SCO1679	SCO1914	SCO2543	SCO2835		SCO6656	hypothetical protein
SCO1680	SCO1915	SCO2544	SCO2836		SCO6657	hypothetical protein
SCO1681	SCO1917	SCO2545	SCO2838		SCO6664	transcriptional regulator
SCO1682	SCO1927	SCO2547	SCO2839		SCO6666	integral membrane protein
SCO1683	SCO1928	SCO2551	SCO2840		SCO6670	glucosidase
SCO1685	SCO1929	SCO2552	SCO2841		SCO6671	hypothetical protein
SCO1686	SCO1931	SCO2553	SCO2842		SCO6673	hypothetical protein
SCO1687	SCO1932	SCO2555	SCO2843		SCO6676	hypothetical protein
SCO1689	SCO1933	SCO2556	SCO2844		SCO6679	hypothetical protein
SCO1690	SCO1939	SCO2558	SCO2845		SCO6680	oxidoreductase alpha subunit
SCO1691	SCO1940	SCO2564	SCO2846		SCO6686	hypothetical protein
SCO1692	SCO1942	SCO2565	SCO2848		SCO6687	DNA-binding protein
SCO1693	SCO1949	SCO2566	SCO2849		SCO6690	transmembrane transport protein
SCO1694	SCO1950	SCO2568	SCO2850		SCO6693	hypothetical protein
SCO1695	SCO1951	SCO2569	SCO2852		SCO6695	hypothetical protein
SCO1696	SCO1952	SCO2574	SCO2853		SCO6704	transcriptional regulator
SCO1697	SCO1953	SCO2575	SCO2854		SCO6706	glutathione-dependent aldehyde dehydrogenase
SCO1698	SCO1954	SCO2576	SCO2855		SCO6707	ATP-dependent DNA ligase
SCO1701	SCO1955	SCO2578	SCO2856		SCO6709	hypothetical protein
SCO1702	SCO1956	SCO2579	SCO2859		SCO6710	glycosyl hydrolase
SCO1703	SCO1957	SCO2580	SCO2861		SCO6711	hypothetical protein
SCO1704	SCO1958	SCO2581	SCO2862		SCO6713	transcriptional regulator
SCO1705	SCO1960	SCO2582	SCO2863		SCO6733	transcriptional regulator
SCO1706	SCO1961	SCO2585	SCO2902		SCO6734	L-asparagine permease
SCO1707	SCO1962	SCO2587	SCO2903		SCO6740	D-amino acid oxidase
SCO1708	SCO1964	SCO2588	SCO2904		SCO6742	ABC transporter ATP-binding protein
SCO1709	SCO1965	SCO2589	SCO2905		SCO6745	hypothetical protein
SCO1710	SCO1966	SCO2590	SCO2906		SCO6746	transcriptional regulator
SCO1711	SCO1969	SCO2594	SCO2909		SCO6747	hypothetical protein
SCO1712	SCO1971	SCO2595	SCO2915		SCO6748	enoyl CoA hydratase
SCO1713	SCO1972	SCO2598	SCO2916		SCO6780	secreted protein
SCO1714	SCO1973	SCO2602	SCO2917		SCO6782	zinc-binding alcohol dehydrogenase
SCO1715	SCO1975	SCO2609	SCO2918		SCO6791	acyl-CoA dehydrogenase
SCO1716	SCO1976	SCO2610	SCO2923		SCO6792	TetR family transcriptional regulator
SCO1717	SCO1977	SCO2613	SCO2924		SCO6793	aldehyde dehydrogenase
SCO1718	SCO1978	SCO2614	SCO2926		SCO6814	ABC transporter ATP-binding protein
SCO1719	SCO1979	SCO2615	SCO2927		SCO6815	ABC transporter permease protein
SCO1720	SCO1980	SCO2617	SCO2929		SCO6824	phosphonopyruvate decarboxylase (fragment)
SCO1722	SCO1981	SCO2618	SCO2930		SCO6826	hypothetical protein
SCO1723	SCO1983	SCO2619	SCO2931		SCO6827	polyketide synthase
SCO1724	SCO1984	SCO2621	SCO2932		SCO6831	hypothetical protein
SCO1725	SCO1985	SCO2622	SCO2933		SCO6833	isobutyryl-CoA mutase, small subunit
SCO1726	SCO1986	SCO2623	SCO2934		SCO6838	monooxygenase
SCO1727	SCO1988	SCO2626	SCO2935		SCO6843	hypothetical protein
SCO1728	SCO1990	SCO2631	SCO2937		SCO6844	DNA methylase
SCO1729	SCO1991	SCO2633	SCO2937		SCO6845	hypothetical protein
SCO1730	SCO1994	SCO2635	SCO2938		SCO6846	hypothetical protein
SCO1731	SCO1999	SCO2636	SCO2939		SCO6848	hypothetical protein
SCO1732	SCO2000	SCO2638	SCO2940		SCO6850	hypothetical protein
SCO1732	SCO2001	SCO2639	SCO2941		SCO6851	hypothetical protein
SCO1733	SCO2002	SCO2644	SCO2942		SCO6854	hypothetical protein
SCO1734	SCO2004	SCO2645	SCO2943		SCO6855	hypothetical protein
SCO1735	SCO2005	SCO2647	SCO2944		SCO6858	hypothetical protein
SCO1736	SCO2006	SCO2649	SCO2945		SCO6859	hypothetical protein
SCO1737	SCO2007	SCO2653	SCO2946		SCO6860	hypothetical protein
SCO1738	SCO2013	SCO2657	SCO2947		SCO6863	hypothetical protein
SCO1739	SCO2014	SCO2661	SCO2952		SCO6864	hypothetical protein
SCO1740	SCO2015	SCO2662	SCO2955		SCO6865	regulatory protein
SCO1741	SCO2016	SCO2667	SCO2956		SCO6866	hypothetical protein
SCO1742	SCO2017	SCO2668	SCO2958		SCO6867	hypothetical protein
SCO1743	SCO2018	SCO2669	SCO2961		SCO6868	hypothetical protein
SCO1744	SCO2020	SCO2670	SCO2962		SCO6870	hypothetical protein
SCO1745	SCO2021	SCO2671	SCO2963		SCO6871	lipoprotein
SCO1746	SCO2022	SCO2673	SCO2964		SCO6872	hypothetical protein
SCO1747	SCO2023	SCO2674	SCO2966		SCO6875	hypothetical protein
SCO1748	SCO2024	SCO2675	SCO2966		SCO6879	hypothetical protein
SCO1750	SCO2028	SCO2676	SCO2967		SCO6880	lipoprotein
SCO1751	SCO2029	SCO2677	SCO2970		SCO6881	ATP-binding protein
SCO1752	SCO2030	SCO2678	SCO2971		SCO6882	hypothetical protein
SCO1753	SCO2031	SCO2679	SCO2973		SCO6886	hypothetical protein
SCO1754	SCO2032	SCO2681	SCO2973		SCO6887	hypothetical protein
SCO1755	SCO2033	SCO2683	SCO2974		SCO6888	hypothetical protein
SCO1756	SCO2036	SCO2684	SCO2978		SCO6889	hypothetical protein
SCO1757	SCO2040	SCO2687	SCO2979		SCO6892	hypothetical protein
SCO1761	SCO2042	SCO2688	SCO2980		SCO6894	hypothetical protein
SCO1763	SCO2043	SCO2689	SCO2981		SCO6895	regulator (fragment)
SCO1764	SCO2044	SCO2692	SCO2982		SCO7254	myo-inositol dehydrogenase
SCO1765	SCO2045	SCO2693	SCO2983		SCO7255	hypothetical protein
SCO1770	SCO2046	SCO2694	SCO2985		SCO7256	protease (secreted protein)
SCO1774	SCO2047	SCO2698	SCO2988		SCO7258	hypothetical protein
SCO1777	SCO2056	SCO2700	SCO2989		SCO7259	hypothetical protein
SCO1778	SCO2057	SCO2701	SCO2990		SCO7264	oxidoreductase
SCO1779	SCO2058	SCO2702	SCO2991		SCO7267	hypothetical protein
SCO1780	SCO2059	SCO2703	SCO2992		SCO7270	transcriptional regulator
SCO1781	SCO2060	SCO2704	SCO3151		SCO7271	ion channel subunit
SCO1782	SCO2062	SCO2705	SCO3153		SCO7272	isomerase
SCO1784	SCO2063	SCO2706	SCO3155		SCO7274	hypothetical protein
SCO1788	SCO2064	SCO2707	SCO3158		SCO7279	DNA-binding protein
SCO1789	SCO2065	SCO2708	SCO3160		SCO7283	hydroxylase
SCO1790	SCO2068	SCO2709	SCO3162		SCO7285	hydroxylase
SCO1791	SCO2069	SCO2710	SCO3164		SCO7290	dehydrogenase
SCO1792	SCO2070	SCO2711	SCO3165		SCO7375	acetyltransferase
SCO1794	SCO2071	SCO2713	SCO3166		SCO7378	hypothetical protein
SCO1797	SCO2072	SCO2714	SCO3167		SCO7379	hypothetical protein
SCO1799	SCO2074	SCO2717	SCO3168		SCO7380	hypothetical protein
SCO1801	SCO2077	SCO2718	SCO3169		SCO7381	hypothetical protein
SCO1802	SCO2081	SCO2719	SCO3170		SCO7382	hypothetical protein
SCO1803	SCO2082	SCO2720	SCO3171		SCO7383	hypothetical protein
SCO1804	SCO2083	SCO2721	SCO3172		SCO7384	transmembrane transport protein
SCO1805	SCO2090	SCO2728	SCO3173		SCO7386	secreted serine protease
SCO1807	SCO2091	SCO2729	SCO3177		SCO7387	hypothetical protein
SCO1809	SCO2092	SCO2731	SCO3179		SCO7389	short chain dehydrogenase
SCO1810	SCO2095	SCO2732	SCO3180		SCO7392	hypothetical protein
SCO1812	SCO2096	SCO2733	SCO3183		SCO7394	integral membrane protein
SCO1813	SCO2098	SCO2734	SCO3208		SCO7395	membrane transport protein
SCO1816	SCO2099	SCO2735	SCO3209		SCO7397	hypothetical protein
SCO1817	SCO2100	SCO2737	SCO3211		SCO7401	hypothetical protein
SCO1819	SCO2101	SCO2738	SCO3212		SCO7405	acetyltransferase (fragment)
SCO1820	SCO2102	SCO2739	SCO3225		SCO7407	beta-galactosidase
SCO1821	SCO2103	SCO2742	SCO3227		SCO7410	binding-protein dependent transport protein
SCO1822	SCO2104	SCO2743	SCO3234		SCO7411	LacI family transcriptional regulator
SCO1823	SCO2105	SCO2748	SCO3250		SCO7414	integral membrane protein
SCO1825	SCO2106	SCO2749	SCO3251		SCO7426	hypothetical protein
SCO1826	SCO2107	SCO2750	SCO3252		SCO7427	hypothetical protein
SCO1827	SCO2108	SCO2751	SCO3253		SCO7429	hypothetical protein
SCO1828	SCO2109	SCO2752	SCO3255		SCO7430	hypothetical protein
SCO1829	SCO2110	SCO2753	SCO3256		SCO7431	integral membrane protein
SCO1830	SCO2111	SCO2754	SCO3257		SCO7433	small neutral protease regulatory protein
SCO1831	SCO2112	SCO2755	SCO3258		SCO7434	lipoprotein
SCO1832	SCO2117	SCO2756	SCO3259		SCO7438	LysR family transcriptional regulator
SCO1833	SCO2118	SCO2757	SCO3260		SCO7439	hypothetical protein
SCO1834	SCO2120	SCO2758	SCO3263		SCO7440	hydrolase
SCO1835	SCO2121	SCO2760	SCO3264		SCO7445	hypothetical protein
SCO1836	SCO2122	SCO2762	SCO3267		SCO7447	acetyltranferase
SCO1837	SCO2123	SCO2765	SCO3268		SCO7448	hypothetical protein
SCO1838	SCO2124	SCO2769	SCO3269		SCO7449	membrane protein
SCO1841	SCO2125	SCO2770	SCO3270		SCO7450	secreted protein
SCO1842	SCO2128	SCO2771	SCO3271		SCO7451	hypothetical protein
SCO1843	SCO2130	SCO2772	SCO3272		SCO7454	hypothetical protein
SCO1844	SCO2131	SCO2773	SCO3273		SCO7455	isochorismatase
SCO1846	SCO2133	SCO2781	SCO3274		SCO7456	hypothetical protein
SCO1848	SCO2134	SCO2787	SCO3275		SCO7457	hypothetical protein
SCO1851	SCO2135	SCO2792	SCO3278		SCO7458	membrane protein
SCO1852	SCO2137	SCO2794	SCO3279
SCO1853	SCO2138	SCO2798	SCO3280
SCO1854	SCO2139	SCO2799	SCO3282
SCO1861	SCO2141	SCO2801	SCO3284
SCO1862	SCO2142	SCO2802	SCO3285
SCO1863	SCO2143	SCO2803	SCO3291
SCO1869	SCO2144	SCO2804	SCO3292
SCO1871	SCO2145	SCO2806	SCO3293
SCO1874	SCO2146	SCO2809	SCO3294
SCO1875	SCO2147	SCO2810	SCO3295
SCO1876	SCO2152	SCO2811	SCO3296
SCO1877	SCO2153	SCO2812	SCO3297
SCO1878	SCO2157	SCO2813	SCO3298
SCO1879	SCO2158	SCO2814	SCO3300
SCO1880	SCO2159	SCO2815	SCO3302
SCO1881	SCO2160	SCO2816	SCO3303
SCO1882	SCO2164	SCO2818	SCO3305
SCO1883	SCO2165	SCO2820	SCO3306
SCO1884	SCO2166	SCO2824	SCO3307
SCO1885	SCO2169	SCO2825	SCO3308
SCO1886	SCO2170	SCO2826	SCO3309
SCO1887	SCO2171	SCO2827	SCO3312
SCO1888	SCO2172	SCO2832	SCO3313
SCO1889	SCO2173	SCO2833	SCO3314
SCO1890	SCO2174	SCO2834	SCO3315
SCO1891	SCO2175	SCO2835	SCO3316
SCO1892	SCO2176	SCO2836	SCO3319
SCO1893	SCO2177	SCO2837	SCO3321
SCO1894	SCO2178	SCO2838	SCO3325
SCO1895	SCO2179	SCO2841	SCO3326
SCO1896	SCO2182	SCO2842	SCO3327
SCO1897	SCO2184	SCO2845	SCO3329
SCO1898	SCO2185	SCO2846	SCO3330
SCO1899	SCO2186	SCO2847	SCO3331
SCO1900	SCO2187	SCO2848	SCO3332
SCO1901	SCO2188	SCO2851	SCO3333
SCO1902	SCO2189	SCO2852	SCO3335
SCO1903	SCO2190	SCO2853	SCO3336
SCO1904	SCO2191	SCO2854	SCO3337
SCO1905	SCO2193	SCO2855	SCO3338
SCO1909	SCO2197	SCO2856	SCO3340
SCO1910	SCO2199	SCO2857	SCO3341
SCO1911	SCO2200	SCO2858	SCO3342
SCO1912	SCO2202	SCO2859	SCO3344
SCO1913	SCO2203	SCO2860	SCO3346
SCO1914	SCO2204	SCO2864	SCO3347
SCO1915	SCO2205	SCO2867	SCO3350
SCO1917	SCO2206	SCO2868	SCO3351
SCO1927	SCO2208	SCO2869	SCO3352
SCO1928	SCO2209	SCO2870	SCO3353
SCO1929	SCO2210	SCO2871	SCO3354
SCO1931	SCO2211	SCO2872	SCO3355
SCO1932	SCO2213	SCO2873	SCO3357
SCO1933	SCO2214	SCO2874	SCO3358
SCO1940	SCO2215	SCO2875	SCO3359
SCO1941	SCO2216	SCO2876	SCO3361
SCO1943	SCO2218	SCO2886	SCO3362
SCO1948	SCO2219	SCO2887	SCO3363
SCO1949	SCO2220	SCO2888	SCO3367
SCO1950	SCO2221	SCO2889	SCO3368
SCO1951	SCO2222	SCO2892	SCO3369
SCO1952	SCO2223	SCO2893	SCO3370
SCO1953	SCO2224	SCO2894	SCO3372
SCO1954	SCO2225	SCO2896	SCO3376
SCO1955	SCO2226	SCO2899	SCO3377
SCO1956	SCO2227	SCO2900	SCO3379
SCO1957	SCO2228	SCO2902	SCO3383
SCO1958	SCO2229	SCO2903	SCO3383
SCO1959	SCO2232	SCO2904	SCO3384
SCO1961	SCO2233	SCO2905	SCO3387
SCO1962	SCO2234	SCO2906	SCO3388
SCO1963	SCO2235	SCO2909	SCO3389
SCO1964	SCO2236	SCO2915	SCO3390
SCO1966	SCO2238	SCO2923	SCO3391
SCO1967	SCO2239	SCO2925	SCO3392
SCO1970	SCO2240	SCO2929	SCO3393
SCO1971	SCO2241	SCO2931	SCO3394
SCO1972	SCO2242	SCO2932	SCO3394
SCO1973	SCO2243	SCO2934	SCO3395
SCO1975	SCO2243	SCO2935	SCO3396
SCO1976	SCO2244	SCO2938	SCO3399
SCO1977	SCO2245	SCO2939	SCO3400
SCO1978	SCO2247	SCO2940	SCO3401
SCO1979	SCO2248	SCO2941	SCO3402
SCO1980	SCO2249	SCO2942	SCO3404
SCO1981	SCO2251	SCO2943	SCO3407
SCO1982	SCO2254	SCO2944	SCO3408
SCO1983	SCO2255	SCO2945	SCO3410
SCO1984	SCO2258	SCO2947	SCO3411
SCO1985	SCO2259	SCO2951	SCO3415
SCO1986	SCO2260	SCO2952	SCO3417
SCO1987	SCO2261	SCO2955	SCO3418
SCO1988	SCO2262	SCO2956	SCO3419
SCO1990	SCO2264	SCO2960	SCO3422
SCO1991	SCO2268	SCO2962	SCO3424
SCO1992	SCO2269	SCO2963	SCO3426
SCO1994	SCO2271	SCO2964	SCO3432
SCO1995	SCO2272	SCO2965	SCO3433
SCO1996	SCO2273	SCO2966	SCO3435
SCO1999	SCO2274	SCO2967	SCO3436
SCO2000	SCO2275	SCO2973	SCO3437
SCO2002	SCO2276	SCO2974	SCO3438
SCO2004	SCO2277	SCO2975	SCO3439
SCO2005	SCO2278	SCO2981	SCO3441
SCO2006	SCO2280	SCO2982	SCO3442
SCO2007	SCO2281	SCO2983	SCO3443
SCO2015	SCO2282	SCO2984	SCO3446
SCO2016	SCO2283	SCO2986	SCO3448
SCO2017	SCO2284	SCO2987	SCO3449
SCO2020	SCO2285	SCO2988	SCO3452
SCO2021	SCO2286	SCO2990	SCO3454
SCO2022	SCO2287	SCO2991	SCO3456
SCO2023	SCO2288	SCO2994	SCO3457
SCO2024	SCO2289	SCO2997	SCO3458
SCO2027	SCO2290	SCO2998	SCO3459
SCO2028	SCO2291	SCO3000	SCO3461
SCO2029	SCO2292	SCO3001	SCO3462
SCO2030	SCO2293	SCO3002	SCO3464
SCO2031	SCO2294	SCO3004	SCO3465
SCO2032	SCO2295	SCO3005	SCO3465
SCO2033	SCO2296	SCO3006	SCO3470
SCO2036	SCO2297	SCO3007	SCO3471
SCO2040	SCO2298	SCO3008	SCO3472
SCO2042	SCO2299	SCO3009	SCO3474
SCO2045	SCO2303	SCO3010	SCO3475
SCO2046	SCO2304	SCO3013	SCO3476
SCO2047	SCO2305	SCO3015	SCO3477
SCO2055	SCO2307	SCO3016	SCO3478
SCO2056	SCO2308	SCO3017	SCO3479
SCO2057	SCO2309	SCO3018	SCO3480
SCO2058	SCO2312	SCO3019	SCO3481
SCO2059	SCO2313	SCO3020	SCO3482
SCO2060	SCO2315	SCO3021	SCO3483
SCO2061	SCO2316	SCO3024	SCO3485
SCO2062	SCO2317	SCO3025	SCO3491
SCO2063	SCO2318	SCO3026	SCO3492
SCO2065	SCO2319	SCO3027	SCO3493
SCO2066	SCO2320	SCO3028	SCO3494
SCO2069	SCO2323	SCO3029	SCO3495
SCO2070	SCO2324	SCO3030	SCO3496
SCO2071	SCO2325	SCO3031	SCO3497
SCO2074	SCO2326	SCO3032	SCO3498
SCO2075	SCO2327	SCO3033	SCO3500
SCO2081	SCO2328	SCO3036	SCO3500
SCO2083	SCO2329	SCO3037	SCO3501
SCO2091	SCO2330	SCO3038	SCO3502
SCO2092	SCO2331	SCO3039	SCO3503
SCO2095	SCO2332	SCO3040	SCO3504
SCO2096	SCO2333	SCO3041	SCO3505
SCO2099	SCO2333	SCO3042	SCO3506
SCO2100	SCO2334	SCO3043	SCO3507
SCO2101	SCO2335	SCO3044	SCO3508
SCO2104	SCO2336	SCO3046	SCO3510
SCO2106	SCO2337	SCO3047	SCO3511
SCO2108	SCO2338	SCO3052	SCO3512
SCO2109	SCO2339	SCO3056	SCO3513
SCO2110	SCO2344	SCO3057	SCO3514
SCO2111	SCO2345	SCO3059	SCO3516
SCO2112	SCO2346	SCO3060	SCO3518
SCO2117	SCO2347	SCO3061	SCO3519
SCO2118	SCO2348	SCO3065	SCO3520
SCO2119	SCO2349	SCO3066	SCO3522
SCO2121	SCO2350	SCO3077	SCO3523
SCO2122	SCO2351	SCO3081	SCO3524
SCO2123	SCO2352	SCO3085	SCO3525
SCO2124	SCO2353	SCO3089	SCO3526
SCO2127	SCO2354	SCO3090	SCO3527
SCO2128	SCO2355	SCO3092	SCO3528
SCO2130	SCO2356	SCO3093	SCO3529
SCO2131	SCO2358	SCO3094	SCO3530
SCO2132	SCO2359	SCO3095	SCO3531
SCO2133	SCO2360	SCO3099	SCO3532
SCO2134	SCO2361	SCO3100	SCO3533
SCO2135	SCO2362	SCO3102	SCO3534
SCO2137	SCO2363	SCO3103	SCO3541
SCO2138	SCO2364	SCO3104	SCO3542
SCO2139	SCO2366	SCO3105	SCO3543
SCO2141	SCO2368	SCO3106	SCO3544
SCO2142	SCO2370	SCO3107	SCO3545
SCO2143	SCO2372	SCO3109	SCO3547
SCO2144	SCO2374	SCO3114	SCO3548
SCO2145	SCO2375	SCO3115	SCO3549
SCO2146	SCO2376	SCO3116	SCO3550
SCO2152	SCO2377	SCO3118	SCO3551
SCO2153	SCO2378	SCO3120	SCO3552
SCO2157	SCO2379	SCO3121	SCO3554
SCO2158	SCO2380	SCO3122	SCO3556
SCO2159	SCO2385	SCO3127	SCO3557
SCO2160	SCO2386	SCO3130	SCO3558
SCO2162	SCO2392	SCO3131	SCO3559
SCO2165	SCO2393	SCO3133	SCO3561
SCO2166	SCO2394	SCO3135	SCO3562
SCO2167	SCO2396	SCO3139	SCO3565
SCO2168	SCO2397	SCO3140	SCO3566
SCO2170	SCO2398	SCO3141	SCO3567
SCO2171	SCO2399	SCO3142	SCO3567
SCO2172	SCO2400	SCO3143	SCO3568
SCO2173	SCO2401	SCO3146	SCO3569
SCO2174	SCO2402	SCO3147	SCO3570
SCO2175	SCO2403	SCO3148	SCO3571
SCO2176	SCO2409	SCO3149	SCO3572
SCO2177	SCO2410	SCO3150	SCO3573
SCO2178	SCO2411	SCO3151	SCO3574
SCO2182	SCO2412	SCO3153	SCO3576
SCO2184	SCO2413	SCO3154	SCO3577
SCO2185	SCO2414	SCO3155	SCO3583
SCO2186	SCO2415	SCO3158	SCO3585
SCO2187	SCO2416	SCO3161	SCO3587
SCO2188	SCO2417	SCO3163	SCO3588
SCO2189	SCO2418	SCO3165	SCO3590
SCO2190	SCO2419	SCO3168	SCO3590
SCO2191	SCO2420	SCO3169	SCO3592
SCO2192	SCO2422	SCO3171	SCO3593
SCO2200	SCO2425	SCO3172	SCO3595
SCO2201	SCO2427	SCO3173	SCO3596
SCO2202	SCO2428	SCO3174	SCO3597
SCO2203	SCO2429	SCO3175	SCO3598
SCO2204	SCO2430	SCO3180	SCO3599
SCO2205	SCO2431	SCO3182	SCO3600
SCO2206	SCO2432	SCO3183	SCO3601
SCO2207	SCO2433	SCO3185	SCO3602
SCO2208	SCO2434	SCO3187	SCO3603
SCO2209	SCO2435	SCO3188	SCO3604
SCO2213	SCO2436	SCO3189	SCO3605
SCO2214	SCO2437	SCO3190	SCO3606
SCO2215	SCO2438	SCO3191	SCO3608
SCO2216	SCO2439	SCO3192	SCO3610
SCO2217	SCO2441	SCO3199	SCO3611
SCO2218	SCO2442	SCO3200	SCO3612
SCO2219	SCO2444	SCO3201	SCO3613
SCO2220	SCO2445	SCO3203	SCO3616
SCO2221	SCO2446	SCO3205	SCO3618
SCO2222	SCO2447	SCO3208	SCO3619
SCO2223	SCO2450	SCO3209	SCO3620
SCO2224	SCO2451	SCO3216	SCO3621
SCO2226	SCO2452	SCO3223	SCO3623
SCO2227	SCO2453	SCO3224	SCO3623
SCO2228	SCO2454	SCO3225	SCO3624
SCO2229	SCO2455	SCO3226	SCO3625
SCO2230	SCO2456	SCO3250	SCO3626
SCO2231	SCO2459	SCO3251	SCO3627
SCO2232	SCO2460	SCO3253	SCO3628
SCO2233	SCO2462	SCO3254	SCO3630
SCO2234	SCO2466	SCO3256	SCO3632
SCO2235	SCO2468	SCO3257	SCO3633
SCO2236	SCO2470	SCO3266	SCO3634
SCO2237	SCO2471	SCO3268	SCO3635
SCO2238	SCO2472	SCO3272	SCO3636
SCO2239	SCO2473	SCO3273	SCO3637
SCO2242	SCO2474	SCO3274	SCO3638
SCO2243	SCO2475	SCO3277	SCO3639
SCO2243	SCO2476	SCO3278	SCO3640
SCO2244	SCO2477	SCO3279	SCO3641
SCO2245	SCO2479	SCO3280	SCO3642
SCO2246	SCO2480	SCO3281	SCO3643
SCO2247	SCO2481	SCO3282	SCO3645
SCO2248	SCO2482	SCO3283	SCO3646
SCO2249	SCO2483	SCO3284	SCO3647
SCO2250	SCO2484	SCO3285	SCO3648
SCO2251	SCO2485	SCO3287	SCO3650
SCO2252	SCO2486	SCO3292	SCO3651
SCO2253	SCO2487	SCO3295	SCO3652
SCO2254	SCO2488	SCO3296	SCO3653
SCO2255	SCO2489	SCO3297	SCO3654
SCO2256	SCO2490	SCO3298	SCO3655
SCO2257	SCO2491	SCO3299	SCO3657
SCO2258	SCO2493	SCO3300	SCO3658
SCO2259	SCO2496	SCO3302	SCO3659
SCO2260	SCO2497	SCO3303	SCO3673
SCO2261	SCO2498	SCO3305	SCO3674
SCO2263	SCO2499	SCO3306	SCO3675
SCO2264	SCO2500	SCO3308	SCO3680
SCO2265	SCO2501	SCO3310	SCO3681
SCO2267	SCO2502	SCO3311	SCO3682
SCO2268	SCO2503	SCO3312	SCO3683
SCO2269	SCO2506	SCO3313	SCO3684
SCO2271	SCO2507	SCO3314	SCO3685
SCO2272	SCO2508	SCO3315	SCO3688
SCO2273	SCO2509	SCO3316	SCO3689
SCO2274	SCO2510	SCO3319	SCO3690
SCO2276	SCO2511	SCO3321	SCO3691
SCO2277	SCO2512	SCO3322	SCO3692
SCO2280	SCO2514	SCO3330	SCO3693
SCO2281	SCO2515	SCO3332	SCO3694
SCO2282	SCO2528	SCO3334	SCO3695
SCO2283	SCO2531	SCO3335	SCO3697
SCO2284	SCO2535	SCO3336	SCO3698
SCO2285	SCO2536	SCO3339	SCO3699
SCO2288	SCO2537	SCO3341	SCO3701
SCO2289	SCO2538	SCO3342	SCO3702
SCO2290	SCO2540	SCO3343	SCO3703
SCO2291	SCO2541	SCO3344	SCO3704
SCO2292	SCO2542	SCO3346	SCO3706
SCO2293	SCO2543	SCO3347	SCO3707
SCO2294	SCO2544	SCO3348	SCO3708
SCO2295	SCO2545	SCO3349	SCO3710
SCO2296	SCO2546	SCO3351	SCO3711
SCO2297	SCO2551	SCO3352	SCO3712
SCO2298	SCO2552	SCO3353	SCO3716
SCO2299	SCO2553	SCO3354	SCO3717
SCO2304	SCO2556	SCO3355	SCO3718
SCO2305	SCO2557	SCO3360	SCO3719
SCO2306	SCO2558	SCO3361	SCO3721
SCO2307	SCO2559	SCO3363	SCO3722
SCO2308	SCO2564	SCO3364	SCO3723
SCO2309	SCO2565	SCO3367	SCO3725
SCO2310	SCO2565	SCO3368	SCO3726
SCO2312	SCO2566	SCO3371	SCO3735
SCO2313	SCO2567	SCO3372	SCO3736
SCO2315	SCO2568	SCO3373	SCO3737
SCO2316	SCO2569	SCO3374	SCO3738
SCO2318	SCO2573	SCO3377	SCO3739
SCO2319	SCO2574	SCO3378	SCO3740
SCO2320	SCO2576	SCO3379	SCO3741
SCO2322	SCO2577	SCO3380	SCO3742
SCO2323	SCO2578	SCO3381	SCO3743
SCO2324	SCO2579	SCO3382	SCO3744
SCO2325	SCO2581	SCO3383	SCO3747
SCO2326	SCO2581	SCO3384	SCO3750
SCO2327	SCO2583	SCO3387	SCO3751
SCO2328	SCO2588	SCO3391	SCO3752
SCO2329	SCO2589	SCO3392	SCO3753
SCO2330	SCO2590	SCO3394	SCO3754
SCO2331	SCO2595	SCO3396	SCO3800
SCO2332	SCO2598	SCO3397	SCO3803
SCO2333	SCO2601	SCO3398	SCO3803
SCO2333	SCO2602	SCO3399	SCO3804
SCO2334	SCO2603	SCO3400	SCO3805
SCO2335	SCO2604	SCO3401	SCO3806
SCO2336	SCO2605	SCO3403	SCO3807
SCO2337	SCO2607	SCO3404	SCO3809
SCO2338	SCO2608	SCO3405	SCO3810
SCO2339	SCO2609	SCO3408	SCO3812
SCO2340	SCO2611	SCO3410	SCO3813
SCO2341	SCO2612	SCO3411	SCO3817
SCO2342	SCO2614	SCO3414	SCO3818
SCO2343	SCO2617	SCO3415	SCO3819
SCO2344	SCO2622	SCO3416	SCO3823
SCO2345	SCO2623	SCO3417	SCO3825
SCO2346	SCO2624	SCO3418	SCO3826
SCO2347	SCO2626	SCO3419	SCO3827
SCO2349	SCO2628	SCO3421	SCO3828
SCO2350	SCO2629	SCO3422	SCO3830
SCO2351	SCO2630	SCO3434	SCO3831
SCO2352	SCO2631	SCO3435	SCO3832
SCO2353	SCO2635	SCO3436	SCO3833
SCO2354	SCO2636	SCO3439	SCO3834
SCO2355	SCO2638	SCO3452	SCO3837
SCO2356	SCO2639	SCO3453	SCO3838
SCO2358	SCO2642	SCO3457	SCO3839
SCO2359	SCO2643	SCO3460	SCO3840
SCO2360	SCO2644	SCO3461	SCO3841
SCO2361	SCO2645	SCO3465	SCO3842
SCO2362	SCO2646	SCO3468	SCO3843
SCO2363	SCO2647	SCO3472	SCO3845
SCO2364	SCO2649	SCO3473	SCO3846
SCO2365	SCO2651	SCO3479	SCO3847
SCO2366	SCO2652	SCO3485	SCO3848
SCO2372	SCO2653	SCO3486	SCO3849
SCO2374	SCO2654	SCO3491	SCO3850
SCO2376	SCO2656	SCO3492	SCO3851
SCO2377	SCO2657	SCO3493	SCO3854
SCO2378	SCO2658	SCO3495	SCO3855
SCO2379	SCO2659	SCO3498	SCO3856
SCO2380	SCO2661	SCO3499	SCO3857
SCO2381	SCO2662	SCO3500	SCO3858
SCO2385	SCO2665	SCO3501	SCO3859
SCO2386	SCO2666	SCO3502	SCO3860
SCO2391	SCO2667	SCO3506	SCO3861
SCO2392	SCO2669	SCO3507	SCO3863
SCO2393	SCO2670	SCO3511	SCO3864
SCO2394	SCO2672	SCO3513	SCO3887
SCO2395	SCO2673	SCO3515	SCO3888
SCO2397	SCO2674	SCO3517	SCO3891
SCO2398	SCO2675	SCO3518	SCO3893
SCO2399	SCO2678	SCO3519	SCO3895
SCO2400	SCO2681	SCO3521	SCO3898
SCO2401	SCO2683	SCO3522	SCO3902
SCO2402	SCO2684	SCO3523	SCO3903
SCO2403	SCO2685	SCO3525	SCO3904
SCO2404	SCO2687	SCO3526	SCO3905
SCO2405	SCO2688	SCO3527	SCO3912
SCO2406	SCO2689	SCO3528	SCO3913
SCO2407	SCO2690	SCO3531	SCO3918
SCO2408	SCO2691	SCO3532	SCO3918
SCO2409	SCO2692	SCO3534	SCO3919
SCO2410	SCO2693	SCO3540	SCO3921
SCO2411	SCO2694	SCO3541	SCO3922
SCO2412	SCO2696	SCO3543	SCO3923
SCO2413	SCO2697	SCO3546	SCO3924
SCO2414	SCO2700	SCO3549	SCO3925
SCO2415	SCO2701	SCO3550	SCO3927
SCO2416	SCO2702	SCO3551	SCO3930
SCO2417	SCO2704	SCO3552	SCO3931
SCO2418	SCO2706	SCO3553	SCO3932
SCO2419	SCO2707	SCO3554	SCO3933
SCO2420	SCO2708	SCO3555	SCO3934
SCO2421	SCO2709	SCO3556	SCO3934
SCO2422	SCO2710	SCO3557	SCO3935
SCO2423	SCO2711	SCO3558	SCO3936
SCO2424	SCO2712	SCO3559	SCO3937
SCO2425	SCO2713	SCO3561	SCO3938
SCO2426	SCO2714	SCO3562	SCO3939
SCO2427	SCO2715	SCO3563	SCO3942
SCO2429	SCO2716	SCO3565	SCO3947
SCO2430	SCO2717	SCO3566	SCO3949
SCO2431	SCO2718	SCO3570	SCO3950
SCO2432	SCO2719	SCO3571	SCO3954
SCO2433	SCO2720	SCO3572	SCO3955
SCO2434	SCO2721	SCO3573	SCO3958
SCO2435	SCO2724	SCO3575	SCO3959
SCO2436	SCO2725	SCO3577	SCO3962
SCO2437	SCO2726	SCO3582	SCO3963
SCO2438	SCO2727	SCO3583	SCO3964
SCO2441	SCO2728	SCO3585	SCO3998
SCO2442	SCO2729	SCO3586	SCO4001
SCO2443	SCO2731	SCO3587	SCO4021
SCO2444	SCO2732	SCO3588	SCO4022
SCO2445	SCO2733	SCO3589	SCO4026
SCO2446	SCO2734	SCO3590	SCO4027
SCO2447	SCO2735	SCO3591	SCO4030
SCO2448	SCO2737	SCO3592	SCO4031
SCO2449	SCO2738	SCO3593	SCO4066
SCO2450	SCO2739	SCO3595	SCO4067
SCO2451	SCO2741	SCO3596	SCO4069
SCO2452	SCO2742	SCO3597	SCO4072
SCO2453	SCO2743	SCO3598	SCO4073
SCO2454	SCO2744	SCO3599	SCO4074
SCO2455	SCO2745	SCO3600	SCO4075
SCO2456	SCO2746	SCO3601	SCO4076
SCO2459	SCO2747	SCO3603	SCO4081
SCO2460	SCO2748	SCO3604	SCO4082
SCO2461	SCO2749	SCO3606	SCO4083
SCO2462	SCO2750	SCO3609	SCO4084
SCO2463	SCO2751	SCO3611	SCO4086
SCO2464	SCO2752	SCO3612	SCO4088
SCO2465	SCO2753	SCO3616	SCO4090
SCO2466	SCO2754	SCO3618	SCO4093
SCO2467	SCO2755	SCO3619	SCO4095
SCO2468	SCO2756	SCO3621	SCO4097
SCO2469	SCO2757	SCO3623	SCO4097
SCO2470	SCO2760	SCO3624	SCO4098
SCO2472	SCO2762	SCO3625	SCO4100
SCO2473	SCO2764	SCO3626	SCO4101
SCO2474	SCO2767	SCO3630	SCO4102
SCO2475	SCO2768	SCO3631	SCO4103
SCO2478	SCO2769	SCO3632	SCO4104
SCO2479	SCO2771	SCO3633	SCO4105
SCO2480	SCO2772	SCO3634	SCO4106
SCO2481	SCO2775	SCO3635	SCO4107
SCO2482	SCO2781	SCO3636	SCO4232
SCO2483	SCO2782	SCO3637	SCO4233
SCO2484	SCO2783	SCO3638	SCO4234
SCO2485	SCO2784	SCO3639	SCO4237
SCO2486	SCO2785	SCO3640	SCO4238
SCO2487	SCO2787	SCO3641	SCO4241
SCO2488	SCO2791	SCO3643	SCO4246
SCO2489	SCO2793	SCO3644	SCO4255
SCO2490	SCO2794	SCO3645	SCO4259
SCO2491	SCO2798	SCO3647	SCO4260
SCO2492	SCO2799	SCO3648	SCO4426
SCO2493	SCO2800	SCO3650	SCO4500
SCO2495	SCO2801	SCO3651	SCO4501
SCO2496	SCO2802	SCO3654	SCO4502
SCO2498	SCO2803	SCO3657	SCO4503
SCO2499	SCO2804	SCO3662	SCO4504
SCO2500	SCO2806	SCO3663	SCO4508
SCO2501	SCO2807	SCO3665	SCO4510
SCO2502	SCO2808	SCO3666	SCO4511
SCO2503	SCO2809	SCO3672	SCO4512
SCO2506	SCO2810	SCO3673	SCO4518
SCO2507	SCO2811	SCO3675	SCO4520
SCO2508	SCO2812	SCO3676	SCO4522
SCO2509	SCO2814	SCO3679	SCO4523
SCO2510	SCO2815	SCO3680	SCO4529
SCO2511	SCO2817	SCO3681	SCO4530
SCO2512	SCO2818	SCO3682	SCO4630
SCO2515	SCO2820	SCO3686	SCO4631
SCO2516	SCO2821	SCO3687	SCO4632
SCO2520	SCO2826	SCO3689	SCO4634
SCO2521	SCO2833	SCO3690	SCO4635
SCO2522	SCO2834	SCO3691	SCO4636
SCO2523	SCO2835	SCO3693	SCO4637
SCO2524	SCO2836	SCO3694	SCO4641
SCO2526	SCO2837	SCO3695	SCO4642
SCO2527	SCO2839	SCO3696	SCO4643
SCO2529	SCO2840	SCO3697	SCO4644
SCO2530	SCO2841	SCO3698	SCO4646
SCO2531	SCO2842	SCO3699	SCO4650
SCO2535	SCO2844	SCO3701	SCO4656
SCO2536	SCO2845	SCO3702	SCO4658
SCO2537	SCO2846	SCO3704	SCO4663
SCO2538	SCO2847	SCO3705	SCO4664
SCO2540	SCO2848	SCO3706	SCO4665
SCO2541	SCO2850	SCO3707	SCO4668
SCO2542	SCO2851	SCO3708	SCO4669
SCO2543	SCO2852	SCO3709	SCO4670
SCO2544	SCO2853	SCO3717	SCO4671
SCO2545	SCO2854	SCO3719	SCO4672
SCO2546	SCO2856	SCO3721	SCO4673
SCO2547	SCO2857	SCO3722	SCO4680
SCO2550	SCO2858	SCO3723	SCO4681
SCO2551	SCO2859	SCO3725	SCO4683
SCO2552	SCO2860	SCO3726	SCO4684
SCO2553	SCO2862	SCO3728	SCO4684
SCO2556	SCO2863	SCO3729	SCO4687
SCO2557	SCO2864	SCO3732	SCO4688
SCO2558	SCO2865	SCO3734	SCO4689
SCO2559	SCO2866	SCO3735	SCO4690
SCO2560	SCO2869	SCO3736	SCO4691
SCO2561	SCO2870	SCO3737	SCO4692
SCO2564	SCO2871	SCO3738	SCO4694
SCO2565	SCO2872	SCO3739	SCO4695
SCO2565	SCO2873	SCO3740	SCO4697
SCO2566	SCO2874	SCO3741	SCO4698
SCO2567	SCO2875	SCO3742	SCO4699
SCO2568	SCO2876	SCO3743	SCO4726
SCO2569	SCO2877	SCO3744	SCO4732
SCO2570	SCO2878	SCO3745	SCO4733
SCO2572	SCO2885	SCO3746	SCO4740
SCO2573	SCO2886	SCO3749	SCO4741
SCO2574	SCO2887	SCO3750	SCO4742
SCO2575	SCO2888	SCO3751	SCO4743
SCO2577	SCO2892	SCO3752	SCO4745
[truncated: 4,024 more rows]
