# Supplementary material for: Genome-wide identification and characterization of reference genes with different transcript abundances for Streptomyces coelicolor
Source: Sci Rep. 2015 Nov 3;5:15840. doi: 10.1038/srep15840 (PMC4630627; doi:10.1038/srep15840)
Supplement: Supplementary Dataset 2 [file srep15840-s3.xls]

## Sheet: Sheet1
Data Set S2 The disqualified genes generated in each selection step.
Genes listed in the following table were those removed from the first pool by following the rational scheme shown in Fig. 3.
Homologous analysis		Disturbance analysis				Biogical function analysis					Transcript abundance analysis (RPKM value)
BLASTn	BLASTp	Internal disturbance		External disturbance		Genes without COG classification	Function erdiction only [R]	Function unknow [S]	Secondary metabolite biosynthesis/transport/catabolism ([Q])	Regulators
		in glnK mutant	in phoP mutant	in M145	in scbR2 mutant
SCO0007	SCO0029	SCO0266	SCO0079	SCO0254	SCO0429	SCO0056	SCO0235	SCO0469	SCO0748	SCO0148	SCO0046
SCO0018	SCO0034	SCO0427	SCO0086	SCO0281	SCO0660	SCO0233	SCO0267	SCO0481	SCO0813	SCO0230	SCO0150
SCO0022	SCO0036	SCO0802	SCO0417	SCO0299	SCO0663	SCO0236	SCO0468	SCO0796	SCO2069	SCO0289	SCO0159
SCO0043	SCO0038	SCO0852	SCO0452	SCO0530	SCO0690	SCO0373	SCO0511	SCO0915	SCO2101	SCO0407	SCO0237
SCO0090	SCO0040	SCO0884	SCO0457	SCO0595	SCO0721	SCO0415	SCO0529	SCO1168	SCO3330	SCO0456	SCO0291
SCO0135	SCO0041	SCO0937	SCO0465	SCO0694	SCO0754	SCO0425	SCO0554	SCO1179	SCO3336	SCO0523	SCO0292
SCO0378	SCO0045	SCO1187	SCO0526	SCO0714	SCO0757	SCO0520	SCO0618	SCO1590	SCO3636	SCO0629	SCO0414
SCO0445	SCO0047	SCO1407	SCO0531	SCO0719	SCO0765	SCO0564	SCO0637	SCO1687	SCO3842	SCO0800	SCO0418
SCO0446	SCO0049	SCO1409	SCO0532	SCO0756	SCO0839	SCO0604	SCO0667	SCO1917	SCO4501	SCO0875	SCO0443
SCO0464	SCO0050	SCO1425	SCO0535	SCO0790	SCO0855	SCO0624	SCO0687	SCO2058	SCO6227	SCO0925	SCO0451
SCO0482	SCO0060	SCO1473	SCO0539	SCO0807	SCO1188	SCO0625	SCO0747	SCO2062		SCO0946	SCO0453
SCO0533	SCO0064	SCO1477	SCO0555	SCO0812	SCO1617	SCO0655	SCO0890	SCO2153		SCO1186	SCO0455
SCO0545	SCO0065	SCO1518	SCO0563	SCO0843	SCO2288	SCO0677	SCO0969	SCO2178		SCO1417	SCO0524
SCO0548	SCO0066	SCO1520	SCO0627	SCO0844	SCO2756	SCO0716	SCO1183	SCO2848		SCO1616	SCO0540
SCO0562	SCO0067	SCO1525	SCO0645	SCO1449	SCO2945	SCO0745	SCO1692	SCO3394		SCO1642	SCO0541
SCO0605	SCO0068	SCO1526	SCO0691	SCO1537	SCO3297	SCO0759	SCO1694	SCO3410		SCO1702	SCO0579
SCO0654	SCO0069	SCO1547	SCO0801	SCO1539	SCO3704	SCO0820	SCO1764	SCO3611		SCO1703	SCO0594
SCO0811	SCO0075	SCO1583	SCO0804	SCO1584	SCO4022	SCO0847	SCO1885	SCO3743		SCO1712	SCO0613
SCO0828	SCO0080	SCO1607	SCO0806	SCO1886	SCO5524	SCO0891	SCO1893	SCO3927		SCO1728	SCO0632
SCO0841	SCO0083	SCO1608	SCO0817	SCO1927	SCO5534	SCO0906	SCO1932	SCO4756		SCO1890	SCO0638
SCO0874	SCO0084	SCO1622	SCO0821	SCO1999	SCO5779	SCO0916	SCO2106	SCO5309		SCO2442	SCO0695
SCO1429	SCO0085	SCO1652	SCO0831	SCO2046	SCO5918	SCO1181	SCO2190	SCO5457		SCO2475	SCO0723
SCO1605	SCO0089	SCO1828	SCO0909	SCO2433	SCO6150	SCO1408	SCO2255	SCO5557a		SCO2544	SCO0763
SCO1654	SCO0095	SCO1841	SCO1418	SCO2472	SCO6354	SCO1415	SCO2385	SCO5781		SCO2647	SCO0766
SCO1741	SCO0097	SCO1851	SCO1421	SCO2490	SCO6496	SCO1416	SCO2556	SCO5949		SCO2845	SCO0810
SCO1761	SCO0109	SCO1928	SCO1433	SCO2565	SCO6864	SCO1535	SCO2752	SCO6046		SCO2846	SCO0814
SCO1777	SCO0110	SCO2057	SCO1444	SCO2662	SCO6887	SCO1602	SCO3171	SCO6331		SCO3722	SCO0815
SCO2000	SCO0119	SCO2074	SCO1445	SCO2748	SCO7438	SCO1634	SCO3550	SCO6379		SCO3741	SCO0818
SCO2004	SCO0123	SCO2112	SCO1450	SCO3335		SCO1718	SCO3566	SCO7430		SCO3804	SCO0830
SCO2028	SCO0125	SCO2135	SCO1462	SCO3361		SCO1737	SCO4093			SCO3832	SCO0935
SCO2185	SCO0126	SCO2137	SCO1561	SCO3593		SCO1774	SCO4634			SCO3919	SCO0936
SCO2186	SCO0127	SCO2138	SCO1562	SCO3803		SCO1884	SCO4746			SCO4668	SCO0941
SCO2259	SCO0128	SCO2158	SCO1586	SCO4030		SCO2022	SCO4747			SCO4671	SCO0942
SCO2589	SCO0134	SCO2165	SCO1588	SCO4084		SCO2040	SCO5565			SCO4754	SCO0945
SCO2731	SCO0137	SCO2182	SCO1723	SCO4755		SCO2042	SCO5767			SCO4766	SCO0952
SCO2938	SCO0138	SCO2280	SCO1727	SCO5418		SCO2264	SCO5780			SCO5296	SCO0959
SCO2952	SCO0139	SCO2379	SCO1740	SCO5437		SCO2290	SCO6075			SCO5403	SCO0960
SCO2962	SCO0149	SCO2468	SCO1748	SCO5496		SCO2376	SCO6123			SCO5434	SCO0970
SCO2981	SCO0151	SCO2636	SCO1782	SCO5807		SCO2411	SCO6149			SCO5455	SCO1171
SCO2983	SCO0153	SCO2649	SCO1842	SCO6035		SCO2441	SCO6201			SCO5463	SCO1448
SCO3168	SCO0157	SCO2721	SCO1912	SCO6051		SCO2751	SCO6244			SCO5483	SCO1609
SCO3257	SCO0160	SCO2859	SCO1915	SCO6077		SCO2854	SCO6249			SCO5550	SCO1681
SCO3268	SCO0239	SCO2902	SCO1929	SCO6184		SCO3256	SCO6450			SCO5762	SCO1682
SCO3372	SCO0240	SCO2906	SCO1952	SCO6485		SCO3321	SCO6525			SCO5825	SCO1701
SCO3491	SCO0250	SCO2915	SCO1953	SCO6563		SCO3363	SCO6865			SCO6029	SCO1704
SCO3523	SCO0252	SCO2931	SCO1954	SCO6612		SCO3399	SCO7254			SCO6115	SCO1720
SCO3525	SCO0255	SCO2940	SCO1964	SCO6649		SCO3513	SCO7283			SCO6118	SCO1738
SCO3638	SCO0262	SCO2942	SCO2005	SCO6656		SCO3559	SCO7389			SCO6119	SCO1779
SCO3639	SCO0263	SCO3208	SCO2029	SCO6670		SCO3616	SCO7401			SCO6153	SCO1826
SCO3640	SCO0265	SCO3280	SCO2045	SCO6680		SCO3624				SCO6233	SCO1831
SCO3641	SCO0271	SCO3302	SCO2060	SCO6706		SCO3630				SCO6254	SCO1844
SCO3654	SCO0272	SCO3306	SCO2104	SCO6734		SCO3693				SCO6256	SCO1854
SCO3675	SCO0274	SCO3346	SCO2121	SCO6879		SCO4001				SCO6363	SCO1883
SCO3697	SCO0275	SCO3377	SCO2128	SCO7267		SCO4680				SCO6459	SCO1892
SCO3698	SCO0278	SCO3401	SCO2146	SCO7381		SCO4753				SCO6461	SCO1895
SCO3699	SCO0279	SCO3419	SCO2172	SCO7410		SCO5493				SCO6518	SCO1896
SCO3725	SCO0283	SCO3526	SCO2176	SCO7455		SCO5551				SCO6555	SCO1990
SCO4241	SCO0285	SCO3557	SCO2282			SCO5557				SCO6598	SCO2017
SCO4500	SCO0287	SCO3561	SCO2413			SCO5601				SCO6664	SCO2030
SCO4503	SCO0288	SCO3573	SCO2491			SCO5765				SCO6704	SCO2031
SCO4670	SCO0294	SCO3650	SCO2501			SCO5766				SCO6713	SCO2032
SCO4697	SCO0295	SCO3826	SCO2569			SCO5768				SCO6733	SCO2071
SCO5320	SCO0302	SCO3840	SCO2574			SCO5788				SCO6746	SCO2118
SCO5327	SCO0304	SCO3849	SCO2657			SCO6049				SCO7270	SCO2145
SCO5587	SCO0307	SCO3888	SCO2675			SCO6144				SCO7411	SCO2157
SCO5653	SCO0309	SCO3893	SCO2737			SCO6238				SCO7433	SCO2171
SCO5748	SCO0313	SCO3898	SCO2749			SCO6242					SCO2173
SCO5784	SCO0316	SCO3921	SCO2750			SCO6333					SCO2177
SCO5870	SCO0317	SCO3922	SCO2753			SCO6479					SCO2283
SCO5872	SCO0322	SCO3955	SCO2755			SCO6491					SCO2393
SCO6072	SCO0326	SCO4026	SCO2771			SCO6513					SCO2431
SCO6121	SCO0329	SCO4072	SCO2833			SCO6539					SCO2434
SCO6140	SCO0331	SCO4097	SCO2834			SCO6576					SCO2451
SCO6345	SCO0332	SCO4098	SCO2905			SCO6599					SCO2536
SCO6536	SCO0334	SCO4529	SCO2947			SCO6693					SCO2540
SCO6552	SCO0335	SCO4745	SCO2955			SCO6886					SCO2542
SCO6560	SCO0337	SCO5424	SCO2964			SCO7255					SCO2564
SCO6589	SCO0338	SCO5486	SCO2990			SCO7272					SCO2670
SCO6600	SCO0340	SCO5509	SCO3153								SCO2754
SCO6604	SCO0341	SCO5560	SCO3165								SCO2853
SCO6827	SCO0342	SCO5562	SCO3173								SCO2932
SCO6838	SCO0343	SCO5566	SCO3180								SCO2934
SCO6880	SCO0344	SCO5567	SCO3351								SCO2943
SCO7386	SCO0345	SCO5661	SCO3352								SCO2944
SCO7395	SCO0347	SCO5673	SCO3367								SCO2967
SCO7449	SCO0349	SCO5742	SCO3387								SCO2982
SCO7451	SCO0350	SCO5747	SCO3392								SCO3172
	SCO0360	SCO5750	SCO3418								SCO3282
	SCO0361	SCO5761	SCO3552								SCO3296
	SCO0362	SCO5844	SCO3572								SCO3417
	SCO0363	SCO5857	SCO3577								SCO3511
	SCO0366	SCO5874	SCO3606								SCO3541
	SCO0367	SCO6253	SCO3623								SCO3556
	SCO0369	SCO6260	SCO3632								SCO3558
	SCO0370	SCO6341	SCO3647								SCO3596
	SCO0371	SCO6371	SCO3736								SCO3645
	SCO0372	SCO6469	SCO3805								SCO3648
	SCO0412	SCO6537	SCO3807								SCO3702
	SCO0413	SCO6561	SCO3855								SCO3706
	SCO0420	SCO6639	SCO3887								SCO3739
	SCO0423	SCO6676	SCO3902								SCO3740
	SCO0428	SCO6742	SCO3938								SCO3742
	SCO0430	SCO7271	SCO4031								SCO3744
	SCO0432		SCO4426								SCO3754
	SCO0433		SCO4643								SCO3954
	SCO0434		SCO4751								SCO4106
	SCO0435		SCO4767								SCO4502
	SCO0444		SCO5308								SCO4742
	SCO0447		SCO5412								SCO4757
	SCO0449		SCO5438								SCO4787
	SCO0470		SCO5461								SCO5141
	SCO0483		SCO5491								SCO5301
	SCO0484		SCO5506								SCO5435
	SCO0486		SCO5507								SCO5452
	SCO0487		SCO5508								SCO5453
	SCO0502		SCO5510								SCO5516
	SCO0507		SCO5549								SCO5577
	SCO0534		SCO5563								SCO5600
	SCO0536		SCO5574								SCO5603
	SCO0537		SCO5599								SCO5671
	SCO0538		SCO5622								SCO5763
	SCO0542		SCO5648								SCO5782
	SCO0547		SCO5672								SCO5824
	SCO0549		SCO5719								SCO5829
	SCO0551		SCO5756								SCO5948
	SCO0552		SCO5760								SCO6050
	SCO0553		SCO5773								SCO6058
	SCO0557		SCO5791								SCO6064
	SCO0558		SCO5860								SCO6137
	SCO0565		SCO5954								SCO6143
	SCO0566		SCO6015								SCO6147
	SCO0577		SCO6043								SCO6179
	SCO0578		SCO6063								SCO6180
	SCO0589		SCO6066								SCO6229
	SCO0598		SCO6067								SCO6344
	SCO0601		SCO6192								SCO6455
	SCO0603		SCO6194								SCO6460
	SCO0606		SCO6226								SCO6462
	SCO0614		SCO6246								SCO6465
	SCO0615		SCO6340								SCO6466
	SCO0619		SCO6352								SCO6478
	SCO0621		SCO6358								SCO6489
	SCO0626		SCO6385								SCO6490
	SCO0633		SCO6413								SCO6575
	SCO0635		SCO6419								SCO6671
	SCO0646		SCO6427								SCO6690
	SCO0647		SCO6474								SCO6707
	SCO0650		SCO6475								SCO6709
	SCO0653		SCO6487								SCO6740
	SCO0659		SCO6488								SCO6747
	SCO0665		SCO6511								SCO6748
	SCO0671		SCO6519								SCO7258
	SCO0675		SCO6529								SCO7264
	SCO0686		SCO6530								SCO7285
	SCO0688		SCO6546								SCO7407
	SCO0693		SCO6562
	SCO0696		SCO6611
	SCO0715		SCO6710
	SCO0717		SCO6711
	SCO0743		SCO6833
	SCO0744		SCO6844
	SCO0768		SCO6845
	SCO0791		SCO6860
	SCO0793		SCO6863
	SCO0824		SCO6881
	SCO0825		SCO7259
	SCO0827		SCO7290
	SCO0829		SCO7392
	SCO0833		SCO7414
	SCO0835		SCO7427
	SCO0836		SCO7439
	SCO0837		SCO7440
	SCO0838
	SCO0840
	SCO0848
	SCO0849
	SCO0850
	SCO0851
	SCO0853
	SCO0856
	SCO0857
	SCO0868
	SCO0873
	SCO0878
	SCO0880
	SCO0893
	SCO0896
	SCO0897
	SCO0898
	SCO0900
	SCO0904
	SCO0905
	SCO0918
	SCO0927
	SCO0934
	SCO0939
	SCO0940
	SCO0963
	SCO0964
	SCO0966
	SCO0967
	SCO0968
	SCO1180
	SCO1182
	SCO1184
	SCO1185
	SCO1193
	SCO1446
	SCO1447
	SCO1457
	SCO1460
	SCO1549
	SCO1581
	SCO1606
	SCO1610
	SCO1693
	SCO1714
	SCO1722
	SCO1734
	SCO1742
	SCO1743
	SCO1744
	SCO1745
	SCO1820
	SCO1825
	SCO1837
	SCO1891
	SCO1904
	SCO1910
	SCO1931
	SCO1940
	SCO1955
	SCO2006
	SCO2023
	SCO2024
	SCO2056
	SCO2059
	SCO2099
	SCO2133
	SCO2139
	SCO2174
	SCO2189
	SCO2244
	SCO2247
	SCO2249
	SCO2261
	SCO2374
	SCO2409
	SCO2410
	SCO2412
	SCO2450
	SCO2455
	SCO2456
	SCO2479
	SCO2483
	SCO2484
	SCO2493
	SCO2496
	SCO2500
	SCO2541
	SCO2551
	SCO2558
	SCO2578
	SCO2581
	SCO2588
	SCO2590
	SCO2602
	SCO2638
	SCO2645
	SCO2653
	SCO2667
	SCO2678
	SCO2717
	SCO2718
	SCO2719
	SCO2728
	SCO2729
	SCO2732
	SCO2733
	SCO2734
	SCO2735
	SCO2739
	SCO2760
	SCO2762
	SCO2835
	SCO2841
	SCO2842
	SCO2852
	SCO2856
	SCO2909
	SCO2923
	SCO2929
	SCO2941
	SCO2956
	SCO2991
	SCO3155
	SCO3169
	SCO3209
	SCO3225
	SCO3250
	SCO3251
	SCO3253
	SCO3272
	SCO3274
	SCO3278
	SCO3279
	SCO3284
	SCO3292
	SCO3295
	SCO3300
	SCO3305
	SCO3308
	SCO3312
	SCO3313
	SCO3314
	SCO3315
	SCO3316
	SCO3332
	SCO3344
	SCO3353
	SCO3354
	SCO3368
	SCO3379
	SCO3391
	SCO3408
	SCO3415
	SCO3435
	SCO3436
	SCO3439
	SCO3452
	SCO3457
	SCO3461
	SCO3465
	SCO3479
	SCO3485
	SCO3492
	SCO3493
	SCO3495
	SCO3498
	SCO3500
	SCO3501
	SCO3502
	SCO3506
	SCO3507
	SCO3518
	SCO3519
	SCO3527
	SCO3531
	SCO3532
	SCO3551
	SCO3554
	SCO3585
	SCO3587
	SCO3588
	SCO3597
	SCO3598
	SCO3599
	SCO3600
	SCO3603
	SCO3621
	SCO3625
	SCO3626
	SCO3637
	SCO3643
	SCO3680
	SCO3681
	SCO3682
	SCO3689
	SCO3691
	SCO3694
	SCO3701
	SCO3708
	SCO3721
	SCO3723
	SCO3726
	SCO3735
	SCO3737
	SCO3738
	SCO3750
	SCO3751
	SCO3752
	SCO3813
	SCO3837
	SCO3850
	SCO3861
	SCO3864
	SCO3891
	SCO3930
	SCO3931
	SCO3933
	SCO3935
	SCO3942
	SCO3949
	SCO4021
	SCO4027
	SCO4082
	SCO4095
	SCO4100
	SCO4101
	SCO4102
	SCO4103
	SCO4104
	SCO4105
	SCO4508
	SCO4523
	SCO4530
	SCO4642
	SCO4650
	SCO4656
	SCO4658
	SCO4664
	SCO4665
	SCO4672
	SCO4691
	SCO4692
	SCO4694
	SCO4695
	SCO4733
	SCO4741
	SCO4743
	SCO4749
	SCO4760
	SCO5303
	SCO5310
	SCO5316
	SCO5321
	SCO5322
	SCO5323
	SCO5324
	SCO5325
	SCO5401
	SCO5402
	SCO5410
	SCO5432
	SCO5433
	SCO5462
	SCO5532
	SCO5548
	SCO5611
	SCO5613
	SCO5615
	SCO5616
	SCO5617
	SCO5620
	SCO5663
	SCO5674
	SCO5675
	SCO5722
	SCO5757
	SCO5786
	SCO5799
	SCO5800
	SCO5816
	SCO5842
	SCO5846
	SCO5847
	SCO5848
	SCO5849
	SCO5850
	SCO5851
	SCO5852
	SCO5853
	SCO5910
	SCO5911
	SCO5913
	SCO5914
	SCO5915
	SCO5919
	SCO5923
	SCO5925
	SCO5934
	SCO5935
	SCO5936
	SCO5937
	SCO5940
	SCO5943
	SCO5944
	SCO5946
	SCO5951
	SCO5955
	SCO5962
	SCO5964
	SCO6018
	SCO6025
	SCO6036
	SCO6037
	SCO6048
	SCO6074
	SCO6114
	SCO6117
	SCO6126
	SCO6130
	SCO6132
	SCO6133
	SCO6134
	SCO6135
	SCO6136
	SCO6142
	SCO6175
	SCO6176
	SCO6182
	SCO6203
	SCO6216
	SCO6221
	SCO6231
	SCO6237
	SCO6239
	SCO6241
	SCO6250
	SCO6252
	SCO6325
	SCO6330
	SCO6334
	SCO6335
	SCO6336
	SCO6337
	SCO6342
	SCO6347
	SCO6348
	SCO6349
	SCO6350
	SCO6353
	SCO6359
	SCO6362
	SCO6364
	SCO6366
	SCO6367
	SCO6368
	SCO6369
	SCO6372
	SCO6374
	SCO6376
	SCO6378
	SCO6380
	SCO6381
	SCO6383
	SCO6387
	SCO6389
	SCO6390
	SCO6392
	SCO6418
	SCO6425
	SCO6439
	SCO6447
	SCO6458
	SCO6480
	SCO6521
	SCO6538
	SCO6554
	SCO6610
	SCO6614
	SCO6616
	SCO6617
	SCO6618
	SCO6620
	SCO6626
	SCO6636
	SCO6648
	SCO6657
	SCO6666
	SCO6673
	SCO6679
	SCO6686
	SCO6687
	SCO6695
	SCO6745
	SCO6780
	SCO6782
	SCO6791
	SCO6792
	SCO6793
	SCO6814
	SCO6815
	SCO6824
	SCO6826
	SCO6831
	SCO6843
	SCO6846
	SCO6848
	SCO6850
	SCO6851
	SCO6854
	SCO6855
	SCO6858
	SCO6859
	SCO6866
	SCO6867
	SCO6868
	SCO6870
	SCO6871
	SCO6872
	SCO6875
	SCO6882
	SCO6888
	SCO6889
	SCO6892
	SCO6894
	SCO6895
	SCO7256
	SCO7274
	SCO7279
	SCO7375
	SCO7378
	SCO7379
	SCO7380
	SCO7382
	SCO7383
	SCO7384
	SCO7387
	SCO7394
	SCO7397
	SCO7405
	SCO7426
	SCO7429
	SCO7431
	SCO7434
	SCO7445
	SCO7447
	SCO7448
	SCO7450
	SCO7454
	SCO7456
	SCO7457
	SCO7458
