# Supplementary material for: Genome-wide identification and characterization of reference genes with different transcript abundances for Streptomyces coelicolor
Source: Sci Rep. 2015 Nov 3;5:15840. doi: 10.1038/srep15840 (PMC4630627; doi:10.1038/srep15840)
Supplement: Supplementary Dataset 3 [file srep15840-s4.xls]

## Sheet: Sheet1
Data Set S3 Candidate RGs obtained in each rational selection step from the first pool of candidates.					172
aThe glnK and phoP mutants are derived from Streptomyces coelicolor M145 (Table S2)
bIn the 7th column, gene name emphsized in red indicates it is the regulatory gene of S. coelicolor
c[Q],[S] and [R] are the categroies of genes classified based on Clusters of Orthologous Groups (COGs). [Q] indicates secondary metabolite biosynthesis, transport and catabolism; [S] indicates function unknown; [R] indicates general function prediction only.
The first pool of candidate RGs (genes with constant transcript levels under different culture conditions)	Homologous analysis		Disturbance analysis				Biological function analysis			Transcript abundance analysis (RPKM value)	13 Candidates for experimental validation
	Genes without paralogs in the genome of S. coelicolor	Highly conserved genes in the genus Streptomyces	Internal disturbance		External disturbance		After removing genes falling into the catgories of [Q], [S] and [R]c	After removing genes annotated as regulator	Biological function (classified by COGs)
			Genes with constant transcript levels in glnK mutanta	Genes with constant transcript levels in phoP mutanta	Genes with constant transcript levels under jadomycin stress in S. coelicolor M145	Genes with constant transcript levels under jadomycin stress in scbR2 mutant of M145b
SCO0007	SCO0029	SCO0046	SCO0046	SCO0046	SCO0046	SCO0046	SCO0046	SCO0046	[I] Lipid transport and metabolism	4.74831	SCO1453
SCO0018	SCO0034	SCO0056	SCO0056	SCO0056	SCO0056	SCO0056	SCO0148	SCO0150	[C] Energy production and conversion	10.7113	SCO0710
SCO0022	SCO0036	SCO0079	SCO0079	SCO0148	SCO0148	SCO0148	SCO0150	SCO0159	[K] Transcription	8.2076	SCO0301
SCO0029	SCO0038	SCO0086	SCO0086	SCO0150	SCO0150	SCO0150	SCO0159	SCO0237	[M] Cell wall/membrane/envelope biogenesis	3.69652	SCO6218
SCO0034	SCO0040	SCO0148	SCO0148	SCO0159	SCO0159	SCO0159	SCO0230	SCO0291	[G] Carbohydrate transport and metabolism	13.3947	SCO3183
SCO0036	SCO0041	SCO0150	SCO0150	SCO0230	SCO0230	SCO0230	SCO0237	SCO0292	[G] Carbohydrate transport and metabolism	13.2996	SCO4758
SCO0038	SCO0045	SCO0159	SCO0159	SCO0233	SCO0233	SCO0233	SCO0289	SCO0301	[G] Carbohydrate transport and metabolism	3.86451	SCO2742
SCO0040	SCO0046	SCO0230	SCO0230	SCO0235	SCO0235	SCO0235	SCO0291	SCO0414	[K] Transcription	23.8285	SCO1519
SCO0041	SCO0047	SCO0233	SCO0233	SCO0236	SCO0236	SCO0236	SCO0292	SCO0418	[H] Coenzyme transport and metabolism	2.30126	SCO2543
SCO0043	SCO0049	SCO0235	SCO0235	SCO0237	SCO0237	SCO0237	SCO0301	SCO0443	[E] Amino acid transport and metabolism	10.8143	SCO6185
SCO0045	SCO0050	SCO0236	SCO0236	SCO0254	SCO0267	SCO0267	SCO0407	SCO0451	[K] Transcription	11.0461	SCO1544
SCO0046	SCO0056	SCO0237	SCO0237	SCO0267	SCO0289	SCO0289	SCO0414	SCO0453	[G] Carbohydrate transport and metabolism	6.9359	SCO1962
SCO0047	SCO0060	SCO0254	SCO0254	SCO0281	SCO0291	SCO0291	SCO0418	SCO0455	[G] Carbohydrate transport and metabolism	9.80538	SCO1596
SCO0049	SCO0064	SCO0266	SCO0267	SCO0289	SCO0292	SCO0292	SCO0443	SCO0524	[G] Carbohydrate transport and metabolism	9.11391
SCO0050	SCO0065	SCO0267	SCO0281	SCO0291	SCO0301	SCO0301	SCO0451	SCO0540	[G] Carbohydrate transport and metabolism	7.73224
SCO0056	SCO0066	SCO0281	SCO0289	SCO0292	SCO0373	SCO0373	SCO0453	SCO0541	[G] Carbohydrate transport and metabolism	4.87326
SCO0060	SCO0067	SCO0289	SCO0291	SCO0299	SCO0407	SCO0407	SCO0455	SCO0579	[G] Carbohydrate transport and metabolism	4.19879
SCO0064	SCO0068	SCO0291	SCO0292	SCO0301	SCO0414	SCO0414	SCO0456	SCO0594	[H] Coenzyme transport and metabolism	7.82615
SCO0065	SCO0069	SCO0292	SCO0299	SCO0373	SCO0415	SCO0415	SCO0523	SCO0613	[E] Amino acid transport and metabolism	6.82179
SCO0066	SCO0075	SCO0299	SCO0301	SCO0407	SCO0418	SCO0418	SCO0524	SCO0632	[K] Transcription	7.08081
SCO0067	SCO0079	SCO0301	SCO0373	SCO0414	SCO0425	SCO0425	SCO0540	SCO0638	[M] Cell wall/membrane/envelope biogenesis	16.318
SCO0068	SCO0080	SCO0373	SCO0407	SCO0415	SCO0429	SCO0443	SCO0541	SCO0695	[J] Translation, ribosomal structure and biogenesis	34.2461
SCO0069	SCO0083	SCO0407	SCO0414	SCO0418	SCO0443	SCO0451	SCO0579	SCO0710	[E] Amino acid transport and metabolism	1.04603
SCO0075	SCO0084	SCO0414	SCO0415	SCO0425	SCO0451	SCO0453	SCO0594	SCO0723	[H] Coenzyme transport and metabolism	14.4079
SCO0079	SCO0085	SCO0415	SCO0417	SCO0429	SCO0453	SCO0455	SCO0613	SCO0763	[C] Energy production and conversion	38.0947
SCO0080	SCO0086	SCO0417	SCO0418	SCO0443	SCO0455	SCO0456	SCO0629	SCO0766	[G] Carbohydrate transport and metabolism	3.2741
SCO0083	SCO0089	SCO0418	SCO0425	SCO0451	SCO0456	SCO0468	SCO0632	SCO0810	[G] Carbohydrate transport and metabolism	4.93412
SCO0084	SCO0095	SCO0425	SCO0429	SCO0453	SCO0468	SCO0469	SCO0638	SCO0814	[G] Carbohydrate transport and metabolism	0.797138
SCO0085	SCO0097	SCO0427	SCO0443	SCO0455	SCO0469	SCO0481	SCO0695	SCO0815	[C] Energy production and conversion	12.3223
SCO0086	SCO0109	SCO0429	SCO0451	SCO0456	SCO0481	SCO0511	SCO0710	SCO0818	[V] Defense mechanisms	5.62724
SCO0089	SCO0110	SCO0443	SCO0452	SCO0468	SCO0511	SCO0520	SCO0723	SCO0830	[V] Defense mechanisms	0.767087
SCO0090	SCO0119	SCO0451	SCO0453	SCO0469	SCO0520	SCO0523	SCO0763	SCO0935	[M] Cell wall/membrane/envelope biogenesis	14.6783
SCO0095	SCO0123	SCO0452	SCO0455	SCO0481	SCO0523	SCO0524	SCO0766	SCO0936	[G] Carbohydrate transport and metabolism	3.28101
SCO0097	SCO0125	SCO0453	SCO0456	SCO0511	SCO0524	SCO0529	SCO0800	SCO0941	[M] Cell wall/membrane/envelope biogenesis	0.717276
SCO0109	SCO0126	SCO0455	SCO0457	SCO0520	SCO0529	SCO0540	SCO0810	SCO0942	[K] Transcription	22.9877
SCO0110	SCO0127	SCO0456	SCO0465	SCO0523	SCO0540	SCO0541	SCO0814	SCO0945	[L] Replication, recombination and repair	14.1911
SCO0119	SCO0128	SCO0457	SCO0468	SCO0524	SCO0541	SCO0554	SCO0815	SCO0952	[G] Carbohydrate transport and metabolism	7.30424
SCO0123	SCO0134	SCO0465	SCO0469	SCO0529	SCO0554	SCO0564	SCO0818	SCO0959	[G] Carbohydrate transport and metabolism	5.78739
SCO0125	SCO0137	SCO0468	SCO0481	SCO0530	SCO0564	SCO0579	SCO0830	SCO0960	[G] Carbohydrate transport and metabolism	5.63058
SCO0126	SCO0138	SCO0469	SCO0511	SCO0540	SCO0579	SCO0594	SCO0875	SCO0970	[I] Lipid transport and metabolism	18.4852
SCO0127	SCO0139	SCO0481	SCO0520	SCO0541	SCO0594	SCO0604	SCO0925	SCO1171	[K] Transcription	3.97439
SCO0128	SCO0148	SCO0511	SCO0523	SCO0554	SCO0604	SCO0613	SCO0935	SCO1448	[G] Carbohydrate transport and metabolism	4.10126
SCO0134	SCO0149	SCO0520	SCO0524	SCO0564	SCO0613	SCO0618	SCO0936	SCO1453	[C] Energy production and conversion	74.9427
SCO0135	SCO0150	SCO0523	SCO0526	SCO0579	SCO0618	SCO0624	SCO0941	SCO1519	[L] Replication, recombination and repair	8.47593
SCO0137	SCO0151	SCO0524	SCO0529	SCO0594	SCO0624	SCO0625	SCO0942	SCO1544	[O] Posttranslational modification, protein turnover, chaperones	93.8351
SCO0138	SCO0153	SCO0526	SCO0530	SCO0595	SCO0625	SCO0629	SCO0945	SCO1596	[T] Signal transduction mechanisms	84.5895
SCO0139	SCO0157	SCO0529	SCO0531	SCO0604	SCO0629	SCO0632	SCO0946	SCO1609	[E] Amino acid transport and metabolism	24.5316
SCO0148	SCO0159	SCO0530	SCO0532	SCO0613	SCO0632	SCO0637	SCO0952	SCO1681	[I] Lipid transport and metabolism	5.21861
SCO0149	SCO0160	SCO0531	SCO0535	SCO0618	SCO0637	SCO0638	SCO0959	SCO1682	[E] Amino acid transport and metabolism	1.53845
SCO0150	SCO0230	SCO0532	SCO0539	SCO0624	SCO0638	SCO0655	SCO0960	SCO1701	[I] Lipid transport and metabolism	18.9854
SCO0151	SCO0233	SCO0535	SCO0540	SCO0625	SCO0655	SCO0667	SCO0970	SCO1704	[G] Carbohydrate transport and metabolism	9.34666
SCO0153	SCO0235	SCO0539	SCO0541	SCO0629	SCO0660	SCO0677	SCO1171	SCO1720	[V] Defense mechanisms	40.0013
SCO0157	SCO0236	SCO0540	SCO0554	SCO0632	SCO0663	SCO0687	SCO1186	SCO1738	[L] Replication, recombination and repair	4.78776
SCO0159	SCO0237	SCO0541	SCO0555	SCO0637	SCO0667	SCO0695	SCO1417	SCO1779	[M] Cell wall/membrane/envelope biogenesis	15.2502
SCO0160	SCO0239	SCO0554	SCO0563	SCO0638	SCO0677	SCO0710	SCO1448	SCO1826	[P] Inorganic ion transport and metabolism	6.73941
SCO0230	SCO0240	SCO0555	SCO0564	SCO0655	SCO0687	SCO0716	SCO1453	SCO1831	[I] Lipid transport and metabolism	38.3544
SCO0233	SCO0250	SCO0563	SCO0579	SCO0660	SCO0690	SCO0723	SCO1519	SCO1844	[G] Carbohydrate transport and metabolism	6.87514
SCO0235	SCO0252	SCO0564	SCO0594	SCO0663	SCO0695	SCO0745	SCO1544	SCO1854	[P] Inorganic ion transport and metabolism	136.826
SCO0236	SCO0254	SCO0579	SCO0595	SCO0667	SCO0710	SCO0747	SCO1596	SCO1883	[G] Carbohydrate transport and metabolism	2.57384
SCO0237	SCO0255	SCO0594	SCO0604	SCO0677	SCO0716	SCO0748	SCO1609	SCO1892	[G] Carbohydrate transport and metabolism	6.63826
SCO0239	SCO0262	SCO0595	SCO0613	SCO0687	SCO0721	SCO0759	SCO1616	SCO1895	[M] Cell wall/membrane/envelope biogenesis	5.05261
SCO0240	SCO0263	SCO0604	SCO0618	SCO0690	SCO0723	SCO0763	SCO1642	SCO1896	[M] Cell wall/membrane/envelope biogenesis	7.97771
SCO0250	SCO0265	SCO0613	SCO0624	SCO0694	SCO0745	SCO0766	SCO1681	SCO1962	[P] Inorganic ion transport and metabolism	4.81572
SCO0252	SCO0266	SCO0618	SCO0625	SCO0695	SCO0747	SCO0796	SCO1682	SCO1990	[L] Replication, recombination and repair	19.7251
SCO0254	SCO0267	SCO0624	SCO0627	SCO0710	SCO0748	SCO0800	SCO1701	SCO2017	[E] Amino acid transport and metabolism	1.82882
SCO0255	SCO0271	SCO0625	SCO0629	SCO0714	SCO0754	SCO0810	SCO1702	SCO2030	[O] Posttranslational modification, protein turnover, chaperones	4.77819
SCO0262	SCO0272	SCO0627	SCO0632	SCO0716	SCO0757	SCO0813	SCO1703	SCO2031	[O] Posttranslational modification, protein turnover, chaperones	2.47828
SCO0263	SCO0274	SCO0629	SCO0637	SCO0719	SCO0759	SCO0814	SCO1704	SCO2032	[C] Energy production and conversion	4.36387
SCO0265	SCO0275	SCO0632	SCO0638	SCO0721	SCO0763	SCO0815	SCO1712	SCO2071	[P] Inorganic ion transport and metabolism	14.8255
SCO0266	SCO0278	SCO0637	SCO0645	SCO0723	SCO0765	SCO0818	SCO1720	SCO2118	[C] Energy production and conversion	32.6058
SCO0267	SCO0279	SCO0638	SCO0655	SCO0745	SCO0766	SCO0820	SCO1728	SCO2145	[G] Carbohydrate transport and metabolism	1.02042
SCO0271	SCO0281	SCO0645	SCO0660	SCO0747	SCO0796	SCO0830	SCO1738	SCO2157	[O] Posttranslational modification, protein turnover, chaperones	33.0663
SCO0272	SCO0283	SCO0655	SCO0663	SCO0748	SCO0800	SCO0847	SCO1779	SCO2171	[O] Posttranslational modification, protein turnover, chaperones	15.6714
SCO0274	SCO0285	SCO0660	SCO0667	SCO0754	SCO0810	SCO0875	SCO1826	SCO2173	[H] Coenzyme transport and metabolism	4.02432
SCO0275	SCO0287	SCO0663	SCO0677	SCO0756	SCO0813	SCO0890	SCO1831	SCO2177	[H] Coenzyme transport and metabolism	4.44382
SCO0278	SCO0288	SCO0667	SCO0687	SCO0757	SCO0814	SCO0891	SCO1844	SCO2283	[V] Defense mechanisms	6.74688
SCO0279	SCO0289	SCO0677	SCO0690	SCO0759	SCO0815	SCO0906	SCO1854	SCO2393	[G] Carbohydrate transport and metabolism	26.7628
SCO0281	SCO0291	SCO0687	SCO0691	SCO0763	SCO0818	SCO0915	SCO1883	SCO2431	[G] Carbohydrate transport and metabolism	1.98037
SCO0283	SCO0292	SCO0690	SCO0694	SCO0765	SCO0820	SCO0916	SCO1890	SCO2434	[G] Carbohydrate transport and metabolism	4.87685
SCO0285	SCO0294	SCO0691	SCO0695	SCO0766	SCO0830	SCO0925	SCO1892	SCO2451	[D] Cell cycle control, cell division, chromosome partitioning	2.90686
SCO0287	SCO0295	SCO0694	SCO0710	SCO0790	SCO0839	SCO0935	SCO1895	SCO2536	[G] Carbohydrate transport and metabolism	9.72053
SCO0288	SCO0299	SCO0695	SCO0714	SCO0796	SCO0847	SCO0936	SCO1896	SCO2540	[G] Carbohydrate transport and metabolism	26.2935
SCO0289	SCO0301	SCO0710	SCO0716	SCO0800	SCO0855	SCO0941	SCO1962	SCO2542	[M] Cell wall/membrane/envelope biogenesis	4.21898
SCO0291	SCO0302	SCO0714	SCO0719	SCO0807	SCO0875	SCO0942	SCO1990	SCO2543	[M] Cell wall/membrane/envelope biogenesis	3.07785
SCO0292	SCO0304	SCO0716	SCO0721	SCO0810	SCO0890	SCO0945	SCO2017	SCO2564	[L] Replication, recombination and repair	59.8192
SCO0294	SCO0307	SCO0719	SCO0723	SCO0812	SCO0891	SCO0946	SCO2030	SCO2670	[O] Posttranslational modification, protein turnover, chaperones	93.6366
SCO0295	SCO0309	SCO0721	SCO0745	SCO0813	SCO0906	SCO0952	SCO2031	SCO2742	[K] Transcription	4.19471
SCO0299	SCO0313	SCO0723	SCO0747	SCO0814	SCO0915	SCO0959	SCO2032	SCO2754	[G] Carbohydrate transport and metabolism	18.0679
SCO0301	SCO0316	SCO0745	SCO0748	SCO0815	SCO0916	SCO0960	SCO2071	SCO2853	[K] Transcription	8.35918
SCO0302	SCO0317	SCO0747	SCO0754	SCO0818	SCO0925	SCO0969	SCO2118	SCO2932	[E] Amino acid transport and metabolism	5.50405
SCO0304	SCO0322	SCO0748	SCO0756	SCO0820	SCO0935	SCO0970	SCO2145	SCO2934	[T] Signal transduction mechanisms	62.2403
SCO0307	SCO0326	SCO0754	SCO0757	SCO0830	SCO0936	SCO1168	SCO2157	SCO2943	[G] Carbohydrate transport and metabolism	15.3755
SCO0309	SCO0329	SCO0756	SCO0759	SCO0839	SCO0941	SCO1171	SCO2171	SCO2944	[G] Carbohydrate transport and metabolism	16.0599
SCO0313	SCO0331	SCO0757	SCO0763	SCO0843	SCO0942	SCO1179	SCO2173	SCO2967	[M] Cell wall/membrane/envelope biogenesis	61.8579
SCO0316	SCO0332	SCO0759	SCO0765	SCO0844	SCO0945	SCO1181	SCO2177	SCO2982	[M] Cell wall/membrane/envelope biogenesis	1.64867
SCO0317	SCO0334	SCO0763	SCO0766	SCO0847	SCO0946	SCO1183	SCO2283	SCO3172	[P] Inorganic ion transport and metabolism	4.77954
SCO0322	SCO0335	SCO0765	SCO0790	SCO0855	SCO0952	SCO1186	SCO2393	SCO3183	[H] Coenzyme transport and metabolism	13.2014
SCO0326	SCO0337	SCO0766	SCO0796	SCO0875	SCO0959	SCO1408	SCO2431	SCO3282	[H] Coenzyme transport and metabolism	10.8443
SCO0329	SCO0338	SCO0790	SCO0800	SCO0890	SCO0960	SCO1415	SCO2434	SCO3296	[C] Energy production and conversion	16.8092
SCO0331	SCO0340	SCO0796	SCO0801	SCO0891	SCO0969	SCO1416	SCO2442	SCO3417	[V] Defense mechanisms	6.77153
SCO0332	SCO0341	SCO0800	SCO0804	SCO0906	SCO0970	SCO1417	SCO2451	SCO3511	[M] Cell wall/membrane/envelope biogenesis	4.19288
SCO0334	SCO0342	SCO0801	SCO0806	SCO0915	SCO1168	SCO1448	SCO2475	SCO3541	[L] Replication, recombination and repair	35.8585
SCO0335	SCO0343	SCO0802	SCO0807	SCO0916	SCO1171	SCO1453	SCO2536	SCO3556	[U] Intracellular trafficking, secretion, and vesicular transport	3.37284
SCO0337	SCO0344	SCO0804	SCO0810	SCO0925	SCO1179	SCO1519	SCO2540	SCO3558	[E] Amino acid transport and metabolism	47.4282
SCO0338	SCO0345	SCO0806	SCO0812	SCO0935	SCO1181	SCO1535	SCO2542	SCO3596	[M] Cell wall/membrane/envelope biogenesis	5.16934
SCO0340	SCO0347	SCO0807	SCO0813	SCO0936	SCO1183	SCO1544	SCO2543	SCO3645	[E] Amino acid transport and metabolism	13.0349
SCO0341	SCO0349	SCO0810	SCO0814	SCO0941	SCO1186	SCO1590	SCO2544	SCO3648	[G] Carbohydrate transport and metabolism	6.03547
SCO0342	SCO0350	SCO0812	SCO0815	SCO0942	SCO1188	SCO1596	SCO2564	SCO3702	[H] Coenzyme transport and metabolism	16.6202
SCO0343	SCO0360	SCO0813	SCO0817	SCO0945	SCO1408	SCO1602	SCO2647	SCO3706	[E] Amino acid transport and metabolism	12.2243
SCO0344	SCO0361	SCO0814	SCO0818	SCO0946	SCO1415	SCO1609	SCO2670	SCO3739	[G] Carbohydrate transport and metabolism	1.64867
SCO0345	SCO0362	SCO0815	SCO0820	SCO0952	SCO1416	SCO1616	SCO2742	SCO3740	[T] Signal transduction mechanisms	5.95475
SCO0347	SCO0363	SCO0817	SCO0821	SCO0959	SCO1417	SCO1634	SCO2754	SCO3742	[M] Cell wall/membrane/envelope biogenesis	4.09113
SCO0349	SCO0366	SCO0818	SCO0830	SCO0960	SCO1448	SCO1642	SCO2845	SCO3744	[H] Coenzyme transport and metabolism	0.421605
SCO0350	SCO0367	SCO0820	SCO0831	SCO0969	SCO1453	SCO1681	SCO2846	SCO3754	[V] Defense mechanisms	4.15216
SCO0360	SCO0369	SCO0821	SCO0839	SCO0970	SCO1519	SCO1682	SCO2853	SCO3954	[I] Lipid transport and metabolism	6.59747
SCO0361	SCO0370	SCO0830	SCO0843	SCO1168	SCO1535	SCO1687	SCO2932	SCO4106	[H] Coenzyme transport and metabolism	7.17847
SCO0362	SCO0371	SCO0831	SCO0844	SCO1171	SCO1544	SCO1692	SCO2934	SCO4502	[I] Lipid transport and metabolism	3.08981
SCO0363	SCO0372	SCO0839	SCO0847	SCO1179	SCO1590	SCO1694	SCO2943	SCO4742	[G] Carbohydrate transport and metabolism	7.04584
SCO0366	SCO0373	SCO0843	SCO0855	SCO1181	SCO1596	SCO1701	SCO2944	SCO4757	[K] Transcription	20.7771
SCO0367	SCO0407	SCO0844	SCO0875	SCO1183	SCO1602	SCO1702	SCO2967	SCO4758	[J] Translation, ribosomal structure and biogenesis	14.616
SCO0369	SCO0412	SCO0847	SCO0890	SCO1186	SCO1609	SCO1703	SCO2982	SCO4787	[G] Carbohydrate transport and metabolism	27.6151
SCO0370	SCO0413	SCO0852	SCO0891	SCO1188	SCO1616	SCO1704	SCO3172	SCO5141	[H] Coenzyme transport and metabolism	21.156
SCO0371	SCO0414	SCO0855	SCO0906	SCO1408	SCO1617	SCO1712	SCO3183	SCO5301	[M] Cell wall/membrane/envelope biogenesis	1.591
SCO0372	SCO0415	SCO0875	SCO0909	SCO1415	SCO1634	SCO1718	SCO3282	SCO5435	[T] Signal transduction mechanisms	14.5816
SCO0373	SCO0417	SCO0884	SCO0915	SCO1416	SCO1642	SCO1720	SCO3296	SCO5452	[V] Defense mechanisms	2.82327
SCO0378	SCO0418	SCO0890	SCO0916	SCO1417	SCO1681	SCO1728	SCO3417	SCO5453	[V] Defense mechanisms	1.10461
SCO0407	SCO0420	SCO0891	SCO0925	SCO1448	SCO1682	SCO1737	SCO3511	SCO5516	[G] Carbohydrate transport and metabolism	10.0515
SCO0412	SCO0423	SCO0906	SCO0935	SCO1449	SCO1687	SCO1738	SCO3541	SCO5577	[D] Cell cycle control, cell division, chromosome partitioning	18.0068
SCO0413	SCO0425	SCO0909	SCO0936	SCO1453	SCO1692	SCO1764	SCO3556	SCO5600	[F] Nucleotide transport and metabolism	17.2395
SCO0414	SCO0427	SCO0915	SCO0941	SCO1519	SCO1694	SCO1774	SCO3558	SCO5603	[O] Posttranslational modification, protein turnover, chaperones	5.60455
SCO0415	SCO0428	SCO0916	SCO0942	SCO1535	SCO1701	SCO1779	SCO3596	SCO5671	[E] Amino acid transport and metabolism	9.51446
SCO0417	SCO0429	SCO0925	SCO0945	SCO1537	SCO1702	SCO1826	SCO3645	SCO5763	[E] Amino acid transport and metabolism	4.72788
SCO0418	SCO0430	SCO0935	SCO0946	SCO1539	SCO1703	SCO1831	SCO3648	SCO5782	[P] Inorganic ion transport and metabolism	8.71352
SCO0420	SCO0432	SCO0936	SCO0952	SCO1544	SCO1704	SCO1844	SCO3702	SCO5824	[T] Signal transduction mechanisms	6.7424
SCO0423	SCO0433	SCO0937	SCO0959	SCO1584	SCO1712	SCO1854	SCO3706	SCO5829	[T] Signal transduction mechanisms	40.0347
SCO0425	SCO0434	SCO0941	SCO0960	SCO1590	SCO1718	SCO1883	SCO3722	SCO5948	[C] Energy production and conversion	2.22031
SCO0427	SCO0435	SCO0942	SCO0969	SCO1596	SCO1720	SCO1884	SCO3739	SCO6050	[G] Carbohydrate transport and metabolism	0.380899
SCO0428	SCO0443	SCO0945	SCO0970	SCO1602	SCO1728	SCO1885	SCO3740	SCO6058	[H] Coenzyme transport and metabolism	3.94502
SCO0429	SCO0444	SCO0946	SCO1168	SCO1609	SCO1737	SCO1890	SCO3741	SCO6064	[E] Amino acid transport and metabolism	9.9514
SCO0430	SCO0447	SCO0952	SCO1171	SCO1616	SCO1738	SCO1892	SCO3742	SCO6137	[E] Amino acid transport and metabolism	3.44058
SCO0432	SCO0449	SCO0959	SCO1179	SCO1617	SCO1764	SCO1893	SCO3744	SCO6143	[G] Carbohydrate transport and metabolism	2.63001
SCO0433	SCO0451	SCO0960	SCO1181	SCO1634	SCO1774	SCO1895	SCO3754	SCO6147	[C] Energy production and conversion	15.1587
SCO0434	SCO0452	SCO0969	SCO1183	SCO1642	SCO1779	SCO1896	SCO3804	SCO6179	[M] Cell wall/membrane/envelope biogenesis	44.3845
SCO0435	SCO0453	SCO0970	SCO1186	SCO1681	SCO1826	SCO1917	SCO3832	SCO6180	[O] Posttranslational modification, protein turnover, chaperones	2.92811
SCO0443	SCO0455	SCO1168	SCO1188	SCO1682	SCO1831	SCO1932	SCO3919	SCO6185	[M] Cell wall/membrane/envelope biogenesis	6.24224
SCO0444	SCO0456	SCO1171	SCO1408	SCO1687	SCO1844	SCO1962	SCO3954	SCO6218	[G] Carbohydrate transport and metabolism	179.775
SCO0445	SCO0457	SCO1179	SCO1415	SCO1692	SCO1854	SCO1990	SCO4106	SCO6229	[G] Carbohydrate transport and metabolism	23.4823
SCO0446	SCO0465	SCO1181	SCO1416	SCO1694	SCO1883	SCO2017	SCO4502	SCO6344	[J] Translation, ribosomal structure and biogenesis	4.73991
SCO0447	SCO0468	SCO1183	SCO1417	SCO1701	SCO1884	SCO2022	SCO4668	SCO6455	[E] Amino acid transport and metabolism	47.5525
SCO0449	SCO0469	SCO1186	SCO1418	SCO1702	SCO1885	SCO2030	SCO4671	SCO6460	[P] Inorganic ion transport and metabolism	2.6794
SCO0451	SCO0470	SCO1187	SCO1421	SCO1703	SCO1890	SCO2031	SCO4742	SCO6462	[L] Replication, recombination and repair	22.4268
SCO0452	SCO0481	SCO1188	SCO1433	SCO1704	SCO1892	SCO2032	SCO4754	SCO6465	[F] Nucleotide transport and metabolism	30.7951
SCO0453	SCO0483	SCO1407	SCO1444	SCO1712	SCO1893	SCO2040	SCO4757	SCO6466	[G] Carbohydrate transport and metabolism	16.2357
SCO0455	SCO0484	SCO1408	SCO1445	SCO1718	SCO1895	SCO2042	SCO4758	SCO6478	[J] Translation, ribosomal structure and biogenesis	109.63
SCO0456	SCO0486	SCO1409	SCO1448	SCO1720	SCO1896	SCO2058	SCO4766	SCO6489	[V] Defense mechanisms	4.08455
SCO0457	SCO0487	SCO1415	SCO1449	SCO1728	SCO1917	SCO2062	SCO4787	SCO6490	[J] Translation, ribosomal structure and biogenesis	32.5859
SCO0464	SCO0502	SCO1416	SCO1450	SCO1737	SCO1932	SCO2069	SCO5141	SCO6575	[G] Carbohydrate transport and metabolism	2.79647
SCO0465	SCO0507	SCO1417	SCO1453	SCO1738	SCO1962	SCO2071	SCO5296	SCO6671	[H] Coenzyme transport and metabolism	4.25941
SCO0468	SCO0511	SCO1418	SCO1462	SCO1764	SCO1990	SCO2101	SCO5301	SCO6690	[G] Carbohydrate transport and metabolism	4.39773
SCO0469	SCO0520	SCO1421	SCO1519	SCO1774	SCO2017	SCO2106	SCO5403	SCO6707	[L] Replication, recombination and repair	9.7739
SCO0470	SCO0523	SCO1425	SCO1535	SCO1779	SCO2022	SCO2118	SCO5434	SCO6709	[L] Replication, recombination and repair	36.3357
SCO0481	SCO0524	SCO1433	SCO1537	SCO1826	SCO2030	SCO2145	SCO5435	SCO6740	[E] Amino acid transport and metabolism	33.207
SCO0482	SCO0526	SCO1444	SCO1539	SCO1831	SCO2031	SCO2153	SCO5452	SCO6747	[K] Transcription	15.6312
SCO0483	SCO0529	SCO1445	SCO1544	SCO1844	SCO2032	SCO2157	SCO5453	SCO6748	[I] Lipid transport and metabolism	45.5971
SCO0484	SCO0530	SCO1448	SCO1561	SCO1854	SCO2040	SCO2171	SCO5455	SCO7258	[J] Translation, ribosomal structure and biogenesis	26.5924
SCO0486	SCO0531	SCO1449	SCO1562	SCO1883	SCO2042	SCO2173	SCO5463	SCO7264	[C] Energy production and conversion	3.06835
SCO0487	SCO0532	SCO1450	SCO1584	SCO1884	SCO2058	SCO2177	SCO5483	SCO7285	[H] Coenzyme transport and metabolism	6.15124
SCO0502	SCO0534	SCO1453	SCO1586	SCO1885	SCO2062	SCO2178	SCO5516	SCO7407	[G] Carbohydrate transport and metabolism	2.26752
SCO0507	SCO0535	SCO1462	SCO1588	SCO1886	SCO2069	SCO2190	SCO5550
SCO0511	SCO0536	SCO1473	SCO1590	SCO1890	SCO2071	SCO2255	SCO5577
SCO0520	SCO0537	SCO1477	SCO1596	SCO1892	SCO2101	SCO2264	SCO5600
SCO0523	SCO0538	SCO1518	SCO1602	SCO1893	SCO2106	SCO2283	SCO5603
SCO0524	SCO0539	SCO1519	SCO1609	SCO1895	SCO2118	SCO2290	SCO5671
SCO0526	SCO0540	SCO1520	SCO1616	SCO1896	SCO2145	SCO2376	SCO5762
SCO0529	SCO0541	SCO1525	SCO1617	SCO1917	SCO2153	SCO2385	SCO5763
SCO0530	SCO0542	SCO1526	SCO1634	SCO1927	SCO2157	SCO2393	SCO5782
SCO0531	SCO0547	SCO1535	SCO1642	SCO1932	SCO2171	SCO2411	SCO5824
SCO0532	SCO0549	SCO1537	SCO1681	SCO1962	SCO2173	SCO2431	SCO5825
SCO0533	SCO0551	SCO1539	SCO1682	SCO1990	SCO2177	SCO2434	SCO5829
SCO0534	SCO0552	SCO1544	SCO1687	SCO1999	SCO2178	SCO2441	SCO5948
SCO0535	SCO0553	SCO1547	SCO1692	SCO2017	SCO2190	SCO2442	SCO6029
SCO0536	SCO0554	SCO1561	SCO1694	SCO2022	SCO2255	SCO2451	SCO6050
SCO0537	SCO0555	SCO1562	SCO1701	SCO2030	SCO2264	SCO2475	SCO6058
SCO0538	SCO0557	SCO1583	SCO1702	SCO2031	SCO2283	SCO2536	SCO6064
SCO0539	SCO0558	SCO1584	SCO1703	SCO2032	SCO2288	SCO2540	SCO6115
SCO0540	SCO0563	SCO1586	SCO1704	SCO2040	SCO2290	SCO2542	SCO6118
SCO0541	SCO0564	SCO1588	SCO1712	SCO2042	SCO2376	SCO2543	SCO6119
SCO0542	SCO0565	SCO1590	SCO1718	SCO2046	SCO2385	SCO2544	SCO6137
SCO0545	SCO0566	SCO1596	SCO1720	SCO2058	SCO2393	SCO2556	SCO6143
SCO0547	SCO0577	SCO1602	SCO1723	SCO2062	SCO2411	SCO2564	SCO6147
SCO0548	SCO0578	SCO1607	SCO1727	SCO2069	SCO2431	SCO2647	SCO6153
SCO0549	SCO0579	SCO1608	SCO1728	SCO2071	SCO2434	SCO2670	SCO6179
SCO0551	SCO0589	SCO1609	SCO1737	SCO2101	SCO2441	SCO2742	SCO6180
SCO0552	SCO0594	SCO1616	SCO1738	SCO2106	SCO2442	SCO2751	SCO6185
SCO0553	SCO0595	SCO1617	SCO1740	SCO2118	SCO2451	SCO2752	SCO6218
SCO0554	SCO0598	SCO1622	SCO1748	SCO2145	SCO2475	SCO2754	SCO6229
SCO0555	SCO0601	SCO1634	SCO1764	SCO2153	SCO2536	SCO2845	SCO6233
SCO0557	SCO0603	SCO1642	SCO1774	SCO2157	SCO2540	SCO2846	SCO6254
SCO0558	SCO0604	SCO1652	SCO1779	SCO2171	SCO2542	SCO2848	SCO6256
SCO0562	SCO0606	SCO1681	SCO1782	SCO2173	SCO2543	SCO2853	SCO6344
SCO0563	SCO0613	SCO1682	SCO1826	SCO2177	SCO2544	SCO2854	SCO6363
SCO0564	SCO0614	SCO1687	SCO1831	SCO2178	SCO2556	SCO2932	SCO6455
SCO0565	SCO0615	SCO1692	SCO1842	SCO2190	SCO2564	SCO2934	SCO6459
SCO0566	SCO0618	SCO1694	SCO1844	SCO2255	SCO2647	SCO2943	SCO6460
SCO0577	SCO0619	SCO1701	SCO1854	SCO2264	SCO2670	SCO2944	SCO6461
SCO0578	SCO0621	SCO1702	SCO1883	SCO2283	SCO2742	SCO2967	SCO6462
SCO0579	SCO0624	SCO1703	SCO1884	SCO2288	SCO2751	SCO2982	SCO6465
SCO0589	SCO0625	SCO1704	SCO1885	SCO2290	SCO2752	SCO3171	SCO6466
SCO0594	SCO0626	SCO1712	SCO1886	SCO2376	SCO2754	SCO3172	SCO6478
SCO0595	SCO0627	SCO1718	SCO1890	SCO2385	SCO2756	SCO3183	SCO6489
SCO0598	SCO0629	SCO1720	SCO1892	SCO2393	SCO2845	SCO3256	SCO6490
SCO0601	SCO0632	SCO1723	SCO1893	SCO2411	SCO2846	SCO3282	SCO6518
SCO0603	SCO0633	SCO1727	SCO1895	SCO2431	SCO2848	SCO3296	SCO6555
SCO0604	SCO0635	SCO1728	SCO1896	SCO2433	SCO2853	SCO3321	SCO6575
SCO0605	SCO0637	SCO1737	SCO1912	SCO2434	SCO2854	SCO3330	SCO6598
SCO0606	SCO0638	SCO1738	SCO1915	SCO2441	SCO2932	SCO3336	SCO6664
SCO0613	SCO0645	SCO1740	SCO1917	SCO2442	SCO2934	SCO3363	SCO6671
SCO0614	SCO0646	SCO1748	SCO1927	SCO2451	SCO2943	SCO3394	SCO6690
SCO0615	SCO0647	SCO1764	SCO1929	SCO2472	SCO2944	SCO3399	SCO6704
SCO0618	SCO0650	SCO1774	SCO1932	SCO2475	SCO2945	SCO3410	SCO6707
SCO0619	SCO0653	SCO1779	SCO1952	SCO2490	SCO2967	SCO3417	SCO6709
SCO0621	SCO0655	SCO1782	SCO1953	SCO2536	SCO2982	SCO3511	SCO6713
SCO0624	SCO0659	SCO1826	SCO1954	SCO2540	SCO3171	SCO3513	SCO6733
SCO0625	SCO0660	SCO1828	SCO1962	SCO2542	SCO3172	SCO3541	SCO6740
SCO0626	SCO0663	SCO1831	SCO1964	SCO2543	SCO3183	SCO3550	SCO6746
SCO0627	SCO0665	SCO1841	SCO1990	SCO2544	SCO3256	SCO3556	SCO6747
SCO0629	SCO0667	SCO1842	SCO1999	SCO2556	SCO3282	SCO3558	SCO6748
SCO0632	SCO0671	SCO1844	SCO2005	SCO2564	SCO3296	SCO3559	SCO7258
SCO0633	SCO0675	SCO1851	SCO2017	SCO2565	SCO3297	SCO3566	SCO7264
SCO0635	SCO0677	SCO1854	SCO2022	SCO2647	SCO3321	SCO3596	SCO7270
SCO0637	SCO0686	SCO1883	SCO2029	SCO2662	SCO3330	SCO3611	SCO7285
SCO0638	SCO0687	SCO1884	SCO2030	SCO2670	SCO3336	SCO3616	SCO7407
SCO0645	SCO0688	SCO1885	SCO2031	SCO2742	SCO3363	SCO3624	SCO7411
SCO0646	SCO0690	SCO1886	SCO2032	SCO2748	SCO3394	SCO3630	SCO7433
SCO0647	SCO0691	SCO1890	SCO2040	SCO2751	SCO3399	SCO3636
SCO0650	SCO0693	SCO1892	SCO2042	SCO2752	SCO3410	SCO3645
SCO0653	SCO0694	SCO1893	SCO2045	SCO2754	SCO3417	SCO3648
SCO0654	SCO0695	SCO1895	SCO2046	SCO2756	SCO3511	SCO3693
SCO0655	SCO0696	SCO1896	SCO2058	SCO2845	SCO3513	SCO3702
SCO0659	SCO0710	SCO1912	SCO2060	SCO2846	SCO3541	SCO3706
SCO0660	SCO0714	SCO1915	SCO2062	SCO2848	SCO3550	SCO3722
SCO0663	SCO0715	SCO1917	SCO2069	SCO2853	SCO3556	SCO3739
SCO0665	SCO0716	SCO1927	SCO2071	SCO2854	SCO3558	SCO3740
SCO0667	SCO0717	SCO1928	SCO2101	SCO2932	SCO3559	SCO3741
SCO0671	SCO0719	SCO1929	SCO2104	SCO2934	SCO3566	SCO3742
SCO0675	SCO0721	SCO1932	SCO2106	SCO2943	SCO3596	SCO3743
SCO0677	SCO0723	SCO1952	SCO2118	SCO2944	SCO3611	SCO3744
SCO0686	SCO0743	SCO1953	SCO2121	SCO2945	SCO3616	SCO3754
SCO0687	SCO0744	SCO1954	SCO2128	SCO2967	SCO3624	SCO3804
SCO0688	SCO0745	SCO1962	SCO2145	SCO2982	SCO3630	SCO3832
SCO0690	SCO0747	SCO1964	SCO2146	SCO3171	SCO3636	SCO3842
SCO0691	SCO0748	SCO1990	SCO2153	SCO3172	SCO3645	SCO3919
SCO0693	SCO0754	SCO1999	SCO2157	SCO3183	SCO3648	SCO3927
SCO0694	SCO0756	SCO2005	SCO2171	SCO3256	SCO3693	SCO3954
SCO0695	SCO0757	SCO2017	SCO2172	SCO3282	SCO3702	SCO4001
SCO0696	SCO0759	SCO2022	SCO2173	SCO3296	SCO3704	SCO4093
SCO0710	SCO0763	SCO2029	SCO2176	SCO3297	SCO3706	SCO4106
SCO0714	SCO0765	SCO2030	SCO2177	SCO3321	SCO3722	SCO4501
SCO0715	SCO0766	SCO2031	SCO2178	SCO3330	SCO3739	SCO4502
SCO0716	SCO0768	SCO2032	SCO2190	SCO3335	SCO3740	SCO4634
SCO0717	SCO0790	SCO2040	SCO2255	SCO3336	SCO3741	SCO4668
SCO0719	SCO0791	SCO2042	SCO2264	SCO3361	SCO3742	SCO4671
SCO0721	SCO0793	SCO2045	SCO2282	SCO3363	SCO3743	SCO4680
SCO0723	SCO0796	SCO2046	SCO2283	SCO3394	SCO3744	SCO4742
SCO0743	SCO0800	SCO2057	SCO2288	SCO3399	SCO3754	SCO4746
SCO0744	SCO0801	SCO2058	SCO2290	SCO3410	SCO3804	SCO4747
SCO0745	SCO0802	SCO2060	SCO2376	SCO3417	SCO3832	SCO4753
SCO0747	SCO0804	SCO2062	SCO2385	SCO3511	SCO3842	SCO4754
SCO0748	SCO0806	SCO2069	SCO2393	SCO3513	SCO3919	SCO4756
SCO0754	SCO0807	SCO2071	SCO2411	SCO3541	SCO3927	SCO4757
SCO0756	SCO0810	SCO2074	SCO2413	SCO3550	SCO3954	SCO4758
SCO0757	SCO0812	SCO2101	SCO2431	SCO3556	SCO4001	SCO4766
SCO0759	SCO0813	SCO2104	SCO2433	SCO3558	SCO4022	SCO4787
SCO0763	SCO0814	SCO2106	SCO2434	SCO3559	SCO4093	SCO5141
SCO0765	SCO0815	SCO2112	SCO2441	SCO3566	SCO4106	SCO5296
SCO0766	SCO0817	SCO2118	SCO2442	SCO3593	SCO4501	SCO5301
SCO0768	SCO0818	SCO2121	SCO2451	SCO3596	SCO4502	SCO5309
SCO0790	SCO0820	SCO2128	SCO2472	SCO3611	SCO4634	SCO5403
SCO0791	SCO0821	SCO2135	SCO2475	SCO3616	SCO4668	SCO5434
SCO0793	SCO0824	SCO2137	SCO2490	SCO3624	SCO4671	SCO5435
SCO0796	SCO0825	SCO2138	SCO2491	SCO3630	SCO4680	SCO5452
SCO0800	SCO0827	SCO2145	SCO2501	SCO3636	SCO4742	SCO5453
SCO0801	SCO0829	SCO2146	SCO2536	SCO3645	SCO4746	SCO5455
SCO0802	SCO0830	SCO2153	SCO2540	SCO3648	SCO4747	SCO5457
SCO0804	SCO0831	SCO2157	SCO2542	SCO3693	SCO4753	SCO5463
SCO0806	SCO0833	SCO2158	SCO2543	SCO3702	SCO4754	SCO5483
SCO0807	SCO0835	SCO2165	SCO2544	SCO3704	SCO4756	SCO5493
SCO0810	SCO0836	SCO2171	SCO2556	SCO3706	SCO4757	SCO5516
SCO0811	SCO0837	SCO2172	SCO2564	SCO3722	SCO4758	SCO5550
SCO0812	SCO0838	SCO2173	SCO2565	SCO3739	SCO4766	SCO5551
SCO0813	SCO0839	SCO2176	SCO2569	SCO3740	SCO4787	SCO5557
SCO0814	SCO0840	SCO2177	SCO2574	SCO3741	SCO5141	SCO5557a
SCO0815	SCO0843	SCO2178	SCO2647	SCO3742	SCO5296	SCO5565
SCO0817	SCO0844	SCO2182	SCO2657	SCO3743	SCO5301	SCO5577
SCO0818	SCO0847	SCO2190	SCO2662	SCO3744	SCO5309	SCO5600
SCO0820	SCO0848	SCO2255	SCO2670	SCO3754	SCO5403	SCO5601
SCO0821	SCO0849	SCO2264	SCO2675	SCO3803	SCO5434	SCO5603
SCO0824	SCO0850	SCO2280	SCO2742	SCO3804	SCO5435	SCO5671
SCO0825	SCO0851	SCO2282	SCO2737	SCO3832	SCO5452	SCO5762
SCO0827	SCO0852	SCO2283	SCO2748	SCO3842	SCO5453	SCO5763
SCO0828	SCO0853	SCO2288	SCO2749	SCO3919	SCO5455	SCO5765
SCO0829	SCO0855	SCO2290	SCO2750	SCO3927	SCO5457	SCO5766
SCO0830	SCO0856	SCO2376	SCO2751	SCO3954	SCO5463	SCO5767
SCO0831	SCO0857	SCO2379	SCO2752	SCO4001	SCO5483	SCO5768
SCO0833	SCO0868	SCO2385	SCO2753	SCO4022	SCO5493	SCO5780
SCO0835	SCO0873	SCO2393	SCO2754	SCO4030	SCO5516	SCO5781
SCO0836	SCO0875	SCO2411	SCO2755	SCO4084	SCO5524	SCO5782
SCO0837	SCO0878	SCO2413	SCO2756	SCO4093	SCO5534	SCO5788
SCO0838	SCO0880	SCO2431	SCO2771	SCO4106	SCO5550	SCO5824
SCO0839	SCO0884	SCO2433	SCO2833	SCO4501	SCO5551	SCO5825
SCO0840	SCO0890	SCO2434	SCO2834	SCO4502	SCO5557	SCO5829
SCO0841	SCO0891	SCO2441	SCO2845	SCO4634	SCO5557a	SCO5948
SCO0843	SCO0893	SCO2442	SCO2846	SCO4668	SCO5565	SCO5949
SCO0844	SCO0896	SCO2451	SCO2848	SCO4671	SCO5577	SCO6029
SCO0847	SCO0897	SCO2468	SCO2853	SCO4680	SCO5600	SCO6046
SCO0848	SCO0898	SCO2472	SCO2854	SCO4742	SCO5601	SCO6049
SCO0849	SCO0900	SCO2475	SCO2905	SCO4746	SCO5603	SCO6050
SCO0850	SCO0904	SCO2490	SCO2932	SCO4747	SCO5671	SCO6058
SCO0851	SCO0905	SCO2491	SCO2934	SCO4753	SCO5762	SCO6064
SCO0852	SCO0906	SCO2501	SCO2943	SCO4754	SCO5763	SCO6075
SCO0853	SCO0909	SCO2536	SCO2944	SCO4755	SCO5765	SCO6115
SCO0855	SCO0915	SCO2540	SCO2945	SCO4756	SCO5766	SCO6118
SCO0856	SCO0916	SCO2542	SCO2947	SCO4757	SCO5767	SCO6119
SCO0857	SCO0918	SCO2543	SCO2955	SCO4758	SCO5768	SCO6123
SCO0868	SCO0925	SCO2544	SCO2964	SCO4766	SCO5779	SCO6137
SCO0873	SCO0927	SCO2556	SCO2967	SCO4787	SCO5780	SCO6143
SCO0874	SCO0934	SCO2564	SCO2982	SCO5141	SCO5781	SCO6144
SCO0875	SCO0935	SCO2565	SCO2990	SCO5296	SCO5782	SCO6147
SCO0878	SCO0936	SCO2569	SCO3153	SCO5301	SCO5788	SCO6149
SCO0880	SCO0937	SCO2574	SCO3165	SCO5309	SCO5824	SCO6153
SCO0884	SCO0939	SCO2636	SCO3171	SCO5403	SCO5825	SCO6179
SCO0890	SCO0940	SCO2647	SCO3172	SCO5418	SCO5829	SCO6180
SCO0891	SCO0941	SCO2649	SCO3173	SCO5434	SCO5918	SCO6185
SCO0893	SCO0942	SCO2657	SCO3180	SCO5435	SCO5948	SCO6201
SCO0896	SCO0945	SCO2662	SCO3183	SCO5437	SCO5949	SCO6218
SCO0897	SCO0946	SCO2670	SCO3256	SCO5452	SCO6029	SCO6227
SCO0898	SCO0952	SCO2675	SCO3282	SCO5453	SCO6046	SCO6229
SCO0900	SCO0959	SCO2721	SCO3296	SCO5455	SCO6049	SCO6233
SCO0904	SCO0960	SCO2737	SCO3297	SCO5457	SCO6050	SCO6238
SCO0905	SCO0963	SCO2742	SCO3321	SCO5463	SCO6058	SCO6242
SCO0906	SCO0964	SCO2748	SCO3330	SCO5483	SCO6064	SCO6244
SCO0909	SCO0966	SCO2749	SCO3335	SCO5493	SCO6075	SCO6249
SCO0915	SCO0967	SCO2750	SCO3336	SCO5496	SCO6115	SCO6254
SCO0916	SCO0968	SCO2751	SCO3351	SCO5516	SCO6118	SCO6256
SCO0918	SCO0969	SCO2752	SCO3352	SCO5524	SCO6119	SCO6331
SCO0925	SCO0970	SCO2753	SCO3361	SCO5534	SCO6123	SCO6333
SCO0927	SCO1168	SCO2754	SCO3363	SCO5550	SCO6137	SCO6344
SCO0934	SCO1171	SCO2755	SCO3367	SCO5551	SCO6143	SCO6363
SCO0935	SCO1179	SCO2756	SCO3387	SCO5557	SCO6144	SCO6379
SCO0936	SCO1180	SCO2771	SCO3392	SCO5557a	SCO6147	SCO6450
SCO0937	SCO1181	SCO2833	SCO3394	SCO5565	SCO6149	SCO6455
SCO0939	SCO1182	SCO2834	SCO3399	SCO5577	SCO6150	SCO6459
SCO0940	SCO1183	SCO2845	SCO3410	SCO5600	SCO6153	SCO6460
SCO0941	SCO1184	SCO2846	SCO3417	SCO5601	SCO6179	SCO6461
SCO0942	SCO1185	SCO2848	SCO3418	SCO5603	SCO6180	SCO6462
SCO0945	SCO1186	SCO2853	SCO3511	SCO5671	SCO6185	SCO6465
SCO0946	SCO1187	SCO2854	SCO3513	SCO5762	SCO6201	SCO6466
SCO0952	SCO1188	SCO2859	SCO3541	SCO5763	SCO6218	SCO6478
SCO0959	SCO1193	SCO2902	SCO3550	SCO5765	SCO6227	SCO6479
SCO0960	SCO1407	SCO2905	SCO3552	SCO5766	SCO6229	SCO6489
SCO0963	SCO1408	SCO2906	SCO3556	SCO5767	SCO6233	SCO6490
SCO0964	SCO1409	SCO2915	SCO3558	SCO5768	SCO6238	SCO6491
SCO0966	SCO1415	SCO2931	SCO3559	SCO5779	SCO6242	SCO6513
SCO0967	SCO1416	SCO2932	SCO3566	SCO5780	SCO6244	SCO6518
SCO0968	SCO1417	SCO2934	SCO3572	SCO5781	SCO6249	SCO6525
SCO0969	SCO1418	SCO2940	SCO3577	SCO5782	SCO6254	SCO6539
SCO0970	SCO1421	SCO2942	SCO3593	SCO5788	SCO6256	SCO6555
SCO1168	SCO1425	SCO2943	SCO3596	SCO5807	SCO6331	SCO6575
SCO1171	SCO1433	SCO2944	SCO3606	SCO5824	SCO6333	SCO6576
SCO1179	SCO1444	SCO2945	SCO3611	SCO5825	SCO6344	SCO6598
SCO1180	SCO1445	SCO2947	SCO3616	SCO5829	SCO6354	SCO6599
SCO1181	SCO1446	SCO2955	SCO3623	SCO5918	SCO6363	SCO6664
SCO1182	SCO1447	SCO2964	SCO3624	SCO5948	SCO6379	SCO6671
SCO1183	SCO1448	SCO2967	SCO3630	SCO5949	SCO6450	SCO6690
SCO1184	SCO1449	SCO2982	SCO3632	SCO6029	SCO6455	SCO6693
SCO1185	SCO1450	SCO2990	SCO3636	SCO6035	SCO6459	SCO6704
SCO1186	SCO1453	SCO3153	SCO3645	SCO6046	SCO6460	SCO6707
SCO1187	SCO1457	SCO3165	SCO3647	SCO6049	SCO6461	SCO6709
SCO1188	SCO1460	SCO3171	SCO3648	SCO6050	SCO6462	SCO6713
SCO1193	SCO1462	SCO3172	SCO3693	SCO6051	SCO6465	SCO6733
SCO1407	SCO1473	SCO3173	SCO3702	SCO6058	SCO6466	SCO6740
SCO1408	SCO1477	SCO3180	SCO3704	SCO6064	SCO6478	SCO6746
SCO1409	SCO1518	SCO3183	SCO3706	SCO6075	SCO6479	SCO6747
SCO1415	SCO1519	SCO3208	SCO3722	SCO6077	SCO6489	SCO6748
SCO1416	SCO1520	SCO3256	SCO3736	SCO6115	SCO6490	SCO6865
SCO1417	SCO1525	SCO3280	SCO3739	SCO6118	SCO6491	SCO6886
SCO1418	SCO1526	SCO3282	SCO3740	SCO6119	SCO6496	SCO7254
SCO1421	SCO1535	SCO3296	SCO3741	SCO6123	SCO6513	SCO7255
SCO1425	SCO1537	SCO3297	SCO3742	SCO6137	SCO6518	SCO7258
SCO1429	SCO1539	SCO3302	SCO3743	SCO6143	SCO6525	SCO7264
SCO1433	SCO1544	SCO3306	SCO3744	SCO6144	SCO6539	SCO7270
SCO1444	SCO1547	SCO3321	SCO3754	SCO6147	SCO6555	SCO7272
SCO1445	SCO1549	SCO3330	SCO3803	SCO6149	SCO6575	SCO7283
SCO1446	SCO1561	SCO3335	SCO3804	SCO6150	SCO6576	SCO7285
SCO1447	SCO1562	SCO3336	SCO3805	SCO6153	SCO6598	SCO7389
SCO1448	SCO1581	SCO3346	SCO3807	SCO6179	SCO6599	SCO7401
SCO1449	SCO1583	SCO3351	SCO3832	SCO6180	SCO6664	SCO7407
SCO1450	SCO1584	SCO3352	SCO3842	SCO6184	SCO6671	SCO7411
SCO1453	SCO1586	SCO3361	SCO3855	SCO6185	SCO6690	SCO7430
SCO1457	SCO1588	SCO3363	SCO3887	SCO6201	SCO6693	SCO7433
SCO1460	SCO1590	SCO3367	SCO3902	SCO6218	SCO6704
SCO1462	SCO1596	SCO3377	SCO3919	SCO6227	SCO6707
SCO1473	SCO1602	SCO3387	SCO3927	SCO6229	SCO6709
SCO1477	SCO1606	SCO3392	SCO3938	SCO6233	SCO6713
SCO1518	SCO1607	SCO3394	SCO3954	SCO6238	SCO6733
SCO1519	SCO1608	SCO3399	SCO4001	SCO6242	SCO6740
SCO1520	SCO1609	SCO3401	SCO4022	SCO6244	SCO6746
SCO1525	SCO1610	SCO3410	SCO4030	SCO6249	SCO6747
SCO1526	SCO1616	SCO3417	SCO4031	SCO6254	SCO6748
SCO1535	SCO1617	SCO3418	SCO4084	SCO6256	SCO6864
SCO1537	SCO1622	SCO3419	SCO4093	SCO6331	SCO6865
SCO1539	SCO1634	SCO3511	SCO4106	SCO6333	SCO6886
SCO1544	SCO1642	SCO3513	SCO4426	SCO6344	SCO6887
SCO1547	SCO1652	SCO3526	SCO4501	SCO6354	SCO7254
SCO1549	SCO1681	SCO3541	SCO4502	SCO6363	SCO7255
SCO1561	SCO1682	SCO3550	SCO4634	SCO6379	SCO7258
SCO1562	SCO1687	SCO3552	SCO4643	SCO6450	SCO7264
SCO1581	SCO1692	SCO3556	SCO4668	SCO6455	SCO7270
SCO1583	SCO1693	SCO3557	SCO4671	SCO6459	SCO7272
SCO1584	SCO1694	SCO3558	SCO4680	SCO6460	SCO7283
SCO1586	SCO1701	SCO3559	SCO4742	SCO6461	SCO7285
SCO1588	SCO1702	SCO3561	SCO4746	SCO6462	SCO7389
SCO1590	SCO1703	SCO3566	SCO4747	SCO6465	SCO7401
SCO1596	SCO1704	SCO3572	SCO4751	SCO6466	SCO7407
SCO1602	SCO1712	SCO3573	SCO4753	SCO6478	SCO7411
SCO1605	SCO1714	SCO3577	SCO4754	SCO6479	SCO7430
SCO1606	SCO1718	SCO3593	SCO4755	SCO6485	SCO7433
SCO1607	SCO1720	SCO3596	SCO4756	SCO6489	SCO7438
SCO1608	SCO1722	SCO3606	SCO4757	SCO6490
SCO1609	SCO1723	SCO3611	SCO4758	SCO6491
SCO1610	SCO1727	SCO3616	SCO4766	SCO6496
SCO1616	SCO1728	SCO3623	SCO4767	SCO6513
SCO1617	SCO1734	SCO3624	SCO4787	SCO6518
SCO1622	SCO1737	SCO3630	SCO5141	SCO6525
SCO1634	SCO1738	SCO3632	SCO5296	SCO6539
SCO1642	SCO1740	SCO3636	SCO5301	SCO6555
SCO1652	SCO1742	SCO3645	SCO5308	SCO6563
SCO1654	SCO1743	SCO3647	SCO5309	SCO6575
SCO1681	SCO1744	SCO3648	SCO5403	SCO6576
SCO1682	SCO1745	SCO3650	SCO5412	SCO6598
SCO1687	SCO1748	SCO3693	SCO5418	SCO6599
SCO1692	SCO1764	SCO3702	SCO5434	SCO6612
SCO1693	SCO1774	SCO3704	SCO5435	SCO6649
SCO1694	SCO1779	SCO3706	SCO5437	SCO6656
SCO1701	SCO1782	SCO3722	SCO5438	SCO6664
SCO1702	SCO1820	SCO3736	SCO5452	SCO6670
SCO1703	SCO1825	SCO3739	SCO5453	SCO6671
SCO1704	SCO1826	SCO3740	SCO5455	SCO6680
SCO1712	SCO1828	SCO3741	SCO5457	SCO6690
SCO1714	SCO1831	SCO3742	SCO5461	SCO6693
SCO1718	SCO1837	SCO3743	SCO5463	SCO6704
SCO1720	SCO1841	SCO3744	SCO5483	SCO6706
SCO1722	SCO1842	SCO3754	SCO5491	SCO6707
SCO1723	SCO1844	SCO3803	SCO5493	SCO6709
SCO1727	SCO1851	SCO3804	SCO5496	SCO6713
SCO1728	SCO1854	SCO3805	SCO5506	SCO6733
SCO1734	SCO1883	SCO3807	SCO5507	SCO6734
SCO1737	SCO1884	SCO3826	SCO5508	SCO6740
SCO1738	SCO1885	SCO3832	SCO5510	SCO6746
SCO1740	SCO1886	SCO3840	SCO5516	SCO6747
SCO1741	SCO1890	SCO3842	SCO5524	SCO6748
SCO1742	SCO1891	SCO3849	SCO5534	SCO6864
SCO1743	SCO1892	SCO3855	SCO5549	SCO6865
SCO1744	SCO1893	SCO3887	SCO5550	SCO6879
SCO1745	SCO1895	SCO3888	SCO5551	SCO6886
SCO1748	SCO1896	SCO3893	SCO5557	SCO6887
SCO1761	SCO1904	SCO3898	SCO5557a	SCO7254
SCO1764	SCO1910	SCO3902	SCO5563	SCO7255
SCO1774	SCO1912	SCO3919	SCO5565	SCO7258
SCO1777	SCO1915	SCO3921	SCO5574	SCO7264
SCO1779	SCO1917	SCO3922	SCO5577	SCO7267
SCO1782	SCO1927	SCO3927	SCO5599	SCO7270
SCO1820	SCO1928	SCO3938	SCO5600	SCO7272
SCO1825	SCO1929	SCO3954	SCO5601	SCO7283
SCO1826	SCO1931	SCO3955	SCO5603	SCO7285
SCO1828	SCO1932	SCO4001	SCO5622	SCO7381
SCO1831	SCO1940	SCO4022	SCO5648	SCO7389
SCO1837	SCO1952	SCO4026	SCO5671	SCO7401
SCO1841	SCO1953	SCO4030	SCO5672	SCO7407
SCO1842	SCO1954	SCO4031	SCO5719	SCO7410
SCO1844	SCO1955	SCO4072	SCO5756	SCO7411
SCO1851	SCO1962	SCO4084	SCO5760	SCO7430
SCO1854	SCO1964	SCO4093	SCO5762	SCO7433
SCO1883	SCO1990	SCO4097	SCO5763	SCO7438
SCO1884	SCO1999	SCO4098	SCO5765	SCO7455
SCO1885	SCO2005	SCO4106	SCO5766
SCO1886	SCO2006	SCO4426	SCO5767
SCO1890	SCO2017	SCO4501	SCO5768
SCO1891	SCO2022	SCO4502	SCO5773
SCO1892	SCO2023	SCO4529	SCO5779
SCO1893	SCO2024	SCO4634	SCO5780
SCO1895	SCO2029	SCO4643	SCO5781
SCO1896	SCO2030	SCO4668	SCO5782
SCO1904	SCO2031	SCO4671	SCO5788
SCO1910	SCO2032	SCO4680	SCO5791
SCO1912	SCO2040	SCO4742	SCO5807
SCO1915	SCO2042	SCO4745	SCO5824
SCO1917	SCO2045	SCO4746	SCO5825
SCO1927	SCO2046	SCO4747	SCO5829
SCO1928	SCO2056	SCO4751	SCO5860
SCO1929	SCO2057	SCO4753	SCO5918
SCO1931	SCO2058	SCO4754	SCO5948
SCO1932	SCO2059	SCO4755	SCO5949
SCO1940	SCO2060	SCO4756	SCO5954
SCO1952	SCO2062	SCO4757	SCO6015
SCO1953	SCO2069	SCO4758	SCO6029
SCO1954	SCO2071	SCO4766	SCO6035
SCO1955	SCO2074	SCO4767	SCO6043
SCO1962	SCO2099	SCO4787	SCO6046
SCO1964	SCO2101	SCO5141	SCO6049
SCO1990	SCO2104	SCO5296	SCO6050
SCO1999	SCO2106	SCO5301	SCO6051
SCO2000	SCO2112	SCO5308	SCO6058
SCO2004	SCO2118	SCO5309	SCO6063
SCO2005	SCO2121	SCO5403	SCO6064
SCO2006	SCO2128	SCO5412	SCO6066
SCO2017	SCO2133	SCO5418	SCO6067
SCO2022	SCO2135	SCO5424	SCO6075
SCO2023	SCO2137	SCO5434	SCO6077
SCO2024	SCO2138	SCO5435	SCO6115
SCO2028	SCO2139	SCO5437	SCO6118
SCO2029	SCO2145	SCO5438	SCO6119
SCO2030	SCO2146	SCO5452	SCO6123
SCO2031	SCO2153	SCO5453	SCO6137
SCO2032	SCO2157	SCO5455	SCO6143
SCO2040	SCO2158	SCO5457	SCO6144
SCO2042	SCO2165	SCO5461	SCO6147
SCO2045	SCO2171	SCO5463	SCO6149
SCO2046	SCO2172	SCO5483	SCO6150
SCO2056	SCO2173	SCO5486	SCO6153
SCO2057	SCO2174	SCO5491	SCO6179
SCO2058	SCO2176	SCO5493	SCO6180
SCO2059	SCO2177	SCO5496	SCO6184
SCO2060	SCO2178	SCO5506	SCO6185
SCO2062	SCO2182	SCO5507	SCO6192
SCO2069	SCO2189	SCO5508	SCO6194
SCO2071	SCO2190	SCO5509	SCO6201
SCO2074	SCO2244	SCO5510	SCO6218
SCO2099	SCO2247	SCO5516	SCO6226
SCO2101	SCO2249	SCO5524	SCO6227
SCO2104	SCO2255	SCO5534	SCO6229
SCO2106	SCO2261	SCO5549	SCO6233
SCO2112	SCO2264	SCO5550	SCO6238
SCO2118	SCO2280	SCO5551	SCO6242
SCO2121	SCO2282	SCO5557	SCO6244
SCO2128	SCO2283	SCO5557a	SCO6246
SCO2133	SCO2288	SCO5560	SCO6249
SCO2135	SCO2290	SCO5562	SCO6254
SCO2137	SCO2374	SCO5563	SCO6256
SCO2138	SCO2376	SCO5565	SCO6331
SCO2139	SCO2379	SCO5566	SCO6333
SCO2145	SCO2385	SCO5567	SCO6340
SCO2146	SCO2393	SCO5574	SCO6344
SCO2153	SCO2409	SCO5577	SCO6352
SCO2157	SCO2410	SCO5599	SCO6354
SCO2158	SCO2411	SCO5600	SCO6358
SCO2165	SCO2412	SCO5601	SCO6363
SCO2171	SCO2413	SCO5603	SCO6379
SCO2172	SCO2431	SCO5622	SCO6385
SCO2173	SCO2433	SCO5648	SCO6413
SCO2174	SCO2434	SCO5661	SCO6419
SCO2176	SCO2441	SCO5671	SCO6427
SCO2177	SCO2442	SCO5672	SCO6450
SCO2178	SCO2450	SCO5673	SCO6455
SCO2182	SCO2451	SCO5719	SCO6459
SCO2185	SCO2455	SCO5742	SCO6460
SCO2186	SCO2456	SCO5747	SCO6461
SCO2189	SCO2468	SCO5750	SCO6462
SCO2190	SCO2472	SCO5756	SCO6465
SCO2244	SCO2475	SCO5760	SCO6466
SCO2247	SCO2479	SCO5761	SCO6474
SCO2249	SCO2483	SCO5762	SCO6475
SCO2255	SCO2484	SCO5763	SCO6478
SCO2259	SCO2490	SCO5765	SCO6479
SCO2261	SCO2491	SCO5766	SCO6485
SCO2264	SCO2493	SCO5767	SCO6487
SCO2280	SCO2496	SCO5768	SCO6488
SCO2282	SCO2500	SCO5773	SCO6489
SCO2283	SCO2501	SCO5779	SCO6490
SCO2288	SCO2536	SCO5780	SCO6491
SCO2290	SCO2540	SCO5781	SCO6496
SCO2374	SCO2541	SCO5782	SCO6511
SCO2376	SCO2542	SCO5788	SCO6513
SCO2379	SCO2543	SCO5791	SCO6518
SCO2385	SCO2544	SCO5807	SCO6519
SCO2393	SCO2551	SCO5824	SCO6525
SCO2409	SCO2556	SCO5825	SCO6529
SCO2410	SCO2558	SCO5829	SCO6530
SCO2411	SCO2564	SCO5844	SCO6539
SCO2412	SCO2565	SCO5857	SCO6546
SCO2413	SCO2569	SCO5860	SCO6555
SCO2431	SCO2574	SCO5874	SCO6562
SCO2433	SCO2578	SCO5918	SCO6563
SCO2434	SCO2581	SCO5948	SCO6575
SCO2441	SCO2588	SCO5949	SCO6576
SCO2442	SCO2590	SCO5954	SCO6598
SCO2450	SCO2602	SCO6015	SCO6599
SCO2451	SCO2636	SCO6029	SCO6611
SCO2455	SCO2638	SCO6035	SCO6612
SCO2456	SCO2645	SCO6043	SCO6649
SCO2468	SCO2647	SCO6046	SCO6656
SCO2472	SCO2649	SCO6049	SCO6664
SCO2475	SCO2653	SCO6050	SCO6670
SCO2479	SCO2657	SCO6051	SCO6671
SCO2483	SCO2662	SCO6058	SCO6680
SCO2484	SCO2667	SCO6063	SCO6690
SCO2490	SCO2670	SCO6064	SCO6693
SCO2491	SCO2675	SCO6066	SCO6704
SCO2493	SCO2678	SCO6067	SCO6706
SCO2496	SCO2717	SCO6075	SCO6707
SCO2500	SCO2718	SCO6077	SCO6709
SCO2501	SCO2719	SCO6115	SCO6710
SCO2536	SCO2721	SCO6118	SCO6711
SCO2540	SCO2728	SCO6119	SCO6713
SCO2541	SCO2729	SCO6123	SCO6733
SCO2542	SCO2732	SCO6137	SCO6734
SCO2543	SCO2733	SCO6143	SCO6740
SCO2544	SCO2734	SCO6144	SCO6746
SCO2551	SCO2735	SCO6147	SCO6747
SCO2556	SCO2737	SCO6149	SCO6748
SCO2558	SCO2739	SCO6150	SCO6833
SCO2564	SCO2742	SCO6153	SCO6844
SCO2565	SCO2748	SCO6179	SCO6845
SCO2569	SCO2749	SCO6180	SCO6860
SCO2574	SCO2750	SCO6184	SCO6863
SCO2578	SCO2751	SCO6185	SCO6864
SCO2581	SCO2752	SCO6192	SCO6865
SCO2588	SCO2753	SCO6194	SCO6879
SCO2589	SCO2754	SCO6201	SCO6881
SCO2590	SCO2755	SCO6218	SCO6886
SCO2602	SCO2756	SCO6226	SCO6887
SCO2636	SCO2760	SCO6227	SCO7254
SCO2638	SCO2762	SCO6229	SCO7255
SCO2645	SCO2771	SCO6233	SCO7258
SCO2647	SCO2833	SCO6238	SCO7259
SCO2649	SCO2834	SCO6242	SCO7264
SCO2653	SCO2835	SCO6244	SCO7267
SCO2657	SCO2841	SCO6246	SCO7270
SCO2662	SCO2842	SCO6249	SCO7272
SCO2667	SCO2845	SCO6253	SCO7283
SCO2670	SCO2846	SCO6254	SCO7285
SCO2675	SCO2848	SCO6256	SCO7290
SCO2678	SCO2852	SCO6260	SCO7381
SCO2717	SCO2853	SCO6331	SCO7389
SCO2718	SCO2854	SCO6333	SCO7392
SCO2719	SCO2856	SCO6340	SCO7401
SCO2721	SCO2859	SCO6341	SCO7407
SCO2728	SCO2902	SCO6344	SCO7410
SCO2729	SCO2905	SCO6352	SCO7411
SCO2731	SCO2906	SCO6354	SCO7414
SCO2732	SCO2909	SCO6358	SCO7427
SCO2733	SCO2915	SCO6363	SCO7430
SCO2734	SCO2923	SCO6371	SCO7433
SCO2735	SCO2929	SCO6379	SCO7438
SCO2737	SCO2931	SCO6385	SCO7439
SCO2739	SCO2932	SCO6413	SCO7440
SCO2742	SCO2934	SCO6419	SCO7455
SCO2748	SCO2940	SCO6427
SCO2749	SCO2941	SCO6450
SCO2750	SCO2942	SCO6455
SCO2751	SCO2943	SCO6459
SCO2752	SCO2944	SCO6460
SCO2753	SCO2945	SCO6461
SCO2754	SCO2947	SCO6462
SCO2755	SCO2955	SCO6465
SCO2756	SCO2956	SCO6466
SCO2760	SCO2964	SCO6469
SCO2762	SCO2967	SCO6474
SCO2771	SCO2982	SCO6475
SCO2833	SCO2990	SCO6478
SCO2834	SCO2991	SCO6479
SCO2835	SCO3153	SCO6485
SCO2841	SCO3155	SCO6487
SCO2842	SCO3165	SCO6488
SCO2845	SCO3169	SCO6489
SCO2846	SCO3171	SCO6490
SCO2848	SCO3172	SCO6491
SCO2852	SCO3173	SCO6496
SCO2853	SCO3180	SCO6511
SCO2854	SCO3183	SCO6513
SCO2856	SCO3208	SCO6518
SCO2859	SCO3209	SCO6519
SCO2902	SCO3225	SCO6525
SCO2905	SCO3250	SCO6529
SCO2906	SCO3251	SCO6530
SCO2909	SCO3253	SCO6537
SCO2915	SCO3256	SCO6539
SCO2923	SCO3272	SCO6546
SCO2929	SCO3274	SCO6555
SCO2931	SCO3278	SCO6561
SCO2932	SCO3279	SCO6562
SCO2934	SCO3280	SCO6563
SCO2938	SCO3282	SCO6575
SCO2940	SCO3284	SCO6576
SCO2941	SCO3292	SCO6598
SCO2942	SCO3295	SCO6599
SCO2943	SCO3296	SCO6611
SCO2944	SCO3297	SCO6612
SCO2945	SCO3300	SCO6639
SCO2947	SCO3302	SCO6649
SCO2952	SCO3305	SCO6656
SCO2955	SCO3306	SCO6664
SCO2956	SCO3308	SCO6670
SCO2962	SCO3312	SCO6671
SCO2964	SCO3313	SCO6676
SCO2967	SCO3314	SCO6680
SCO2981	SCO3315	SCO6690
SCO2982	SCO3316	SCO6693
SCO2983	SCO3321	SCO6704
SCO2990	SCO3330	SCO6706
SCO2991	SCO3332	SCO6707
SCO3153	SCO3335	SCO6709
SCO3155	SCO3336	SCO6710
SCO3165	SCO3344	SCO6711
SCO3168	SCO3346	SCO6713
SCO3169	SCO3351	SCO6733
SCO3171	SCO3352	SCO6734
SCO3172	SCO3353	SCO6740
SCO3173	SCO3354	SCO6742
SCO3180	SCO3361	SCO6746
SCO3183	SCO3363	SCO6747
SCO3208	SCO3367	SCO6748
SCO3209	SCO3368	SCO6833
SCO3225	SCO3377	SCO6844
SCO3250	SCO3379	SCO6845
SCO3251	SCO3387	SCO6860
SCO3253	SCO3391	SCO6863
SCO3256	SCO3392	SCO6864
SCO3257	SCO3394	SCO6865
SCO3268	SCO3399	SCO6879
SCO3272	SCO3401	SCO6881
SCO3274	SCO3408	SCO6886
SCO3278	SCO3410	SCO6887
SCO3279	SCO3415	SCO7254
SCO3280	SCO3417	SCO7255
SCO3282	SCO3418	SCO7258
SCO3284	SCO3419	SCO7259
SCO3292	SCO3435	SCO7264
SCO3295	SCO3436	SCO7267
SCO3296	SCO3439	SCO7270
SCO3297	SCO3452	SCO7271
SCO3300	SCO3457	SCO7272
SCO3302	SCO3461	SCO7283
SCO3305	SCO3465	SCO7285
SCO3306	SCO3479	SCO7290
SCO3308	SCO3485	SCO7381
SCO3312	SCO3492	SCO7389
SCO3313	SCO3493	SCO7392
SCO3314	SCO3495	SCO7401
SCO3315	SCO3498	SCO7407
SCO3316	SCO3500	SCO7410
SCO3321	SCO3501	SCO7411
SCO3330	SCO3502	SCO7414
SCO3332	SCO3506	SCO7427
SCO3335	SCO3507	SCO7430
SCO3336	SCO3511	SCO7433
SCO3344	SCO3513	SCO7438
SCO3346	SCO3518	SCO7439
SCO3351	SCO3519	SCO7440
SCO3352	SCO3526	SCO7455
SCO3353	SCO3527
SCO3354	SCO3531
SCO3361	SCO3532
SCO3363	SCO3541
SCO3367	SCO3550
SCO3368	SCO3551
SCO3372	SCO3552
SCO3377	SCO3554
SCO3379	SCO3556
SCO3387	SCO3557
SCO3391	SCO3558
SCO3392	SCO3559
SCO3394	SCO3561
SCO3399	SCO3566
SCO3401	SCO3572
SCO3408	SCO3573
SCO3410	SCO3577
SCO3415	SCO3585
SCO3417	SCO3587
SCO3418	SCO3588
SCO3419	SCO3593
SCO3435	SCO3596
SCO3436	SCO3597
SCO3439	SCO3598
SCO3452	SCO3599
SCO3457	SCO3600
SCO3461	SCO3603
SCO3465	SCO3606
SCO3479	SCO3611
SCO3485	SCO3616
SCO3491	SCO3621
SCO3492	SCO3623
SCO3493	SCO3624
SCO3495	SCO3625
SCO3498	SCO3626
SCO3500	SCO3630
SCO3501	SCO3632
SCO3502	SCO3636
SCO3506	SCO3637
SCO3507	SCO3643
SCO3511	SCO3645
SCO3513	SCO3647
SCO3518	SCO3648
SCO3519	SCO3650
SCO3523	SCO3680
SCO3525	SCO3681
SCO3526	SCO3682
SCO3527	SCO3689
SCO3531	SCO3691
SCO3532	SCO3693
SCO3541	SCO3694
SCO3550	SCO3701
SCO3551	SCO3702
SCO3552	SCO3704
SCO3554	SCO3706
SCO3556	SCO3708
SCO3557	SCO3721
SCO3558	SCO3722
SCO3559	SCO3723
SCO3561	SCO3726
SCO3566	SCO3735
SCO3572	SCO3736
SCO3573	SCO3737
SCO3577	SCO3738
SCO3585	SCO3739
SCO3587	SCO3740
SCO3588	SCO3741
SCO3593	SCO3742
SCO3596	SCO3743
SCO3597	SCO3744
SCO3598	SCO3750
SCO3599	SCO3751
SCO3600	SCO3752
SCO3603	SCO3754
SCO3606	SCO3803
SCO3611	SCO3804
SCO3616	SCO3805
SCO3621	SCO3807
SCO3623	SCO3813
SCO3624	SCO3826
SCO3625	SCO3832
SCO3626	SCO3837
SCO3630	SCO3840
SCO3632	SCO3842
SCO3636	SCO3849
SCO3637	SCO3850
SCO3638	SCO3855
SCO3639	SCO3861
SCO3640	SCO3864
SCO3641	SCO3887
SCO3643	SCO3888
SCO3645	SCO3891
SCO3647	SCO3893
SCO3648	SCO3898
SCO3650	SCO3902
SCO3654	SCO3919
SCO3675	SCO3921
SCO3680	SCO3922
SCO3681	SCO3927
SCO3682	SCO3930
SCO3689	SCO3931
SCO3691	SCO3933
SCO3693	SCO3935
SCO3694	SCO3938
SCO3697	SCO3942
SCO3698	SCO3949
SCO3699	SCO3954
SCO3701	SCO3955
SCO3702	SCO4001
SCO3704	SCO4021
SCO3706	SCO4022
SCO3708	SCO4026
SCO3721	SCO4027
SCO3722	SCO4030
SCO3723	SCO4031
SCO3725	SCO4072
SCO3726	SCO4082
SCO3735	SCO4084
SCO3736	SCO4093
SCO3737	SCO4095
SCO3738	SCO4097
SCO3739	SCO4098
SCO3740	SCO4100
SCO3741	SCO4101
SCO3742	SCO4102
SCO3743	SCO4103
SCO3744	SCO4104
SCO3750	SCO4105
SCO3751	SCO4106
SCO3752	SCO4426
SCO3754	SCO4501
SCO3803	SCO4502
SCO3804	SCO4508
SCO3805	SCO4523
SCO3807	SCO4529
SCO3813	SCO4530
SCO3826	SCO4634
SCO3832	SCO4642
SCO3837	SCO4643
SCO3840	SCO4650
SCO3842	SCO4656
SCO3849	SCO4658
SCO3850	SCO4664
SCO3855	SCO4665
SCO3861	SCO4668
SCO3864	SCO4671
SCO3887	SCO4672
SCO3888	SCO4680
SCO3891	SCO4691
SCO3893	SCO4692
SCO3898	SCO4694
SCO3902	SCO4695
SCO3919	SCO4733
SCO3921	SCO4741
SCO3922	SCO4742
SCO3927	SCO4743
SCO3930	SCO4745
SCO3931	SCO4746
SCO3933	SCO4747
SCO3935	SCO4749
SCO3938	SCO4751
SCO3942	SCO4753
SCO3949	SCO4754
SCO3954	SCO4755
SCO3955	SCO4756
SCO4001	SCO4757
SCO4021	SCO4758
SCO4022	SCO4760
SCO4026	SCO4766
SCO4027	SCO4767
SCO4030	SCO4787
SCO4031	SCO5141
SCO4072	SCO5296
SCO4082	SCO5301
SCO4084	SCO5303
SCO4093	SCO5308
SCO4095	SCO5309
SCO4097	SCO5310
SCO4098	SCO5316
SCO4100	SCO5321
SCO4101	SCO5322
SCO4102	SCO5323
SCO4103	SCO5324
SCO4104	SCO5325
SCO4105	SCO5401
SCO4106	SCO5402
SCO4241	SCO5403
SCO4426	SCO5410
SCO4500	SCO5412
SCO4501	SCO5418
SCO4502	SCO5424
SCO4503	SCO5432
SCO4508	SCO5433
SCO4523	SCO5434
SCO4529	SCO5435
SCO4530	SCO5437
SCO4634	SCO5438
SCO4642	SCO5452
SCO4643	SCO5453
SCO4650	SCO5455
SCO4656	SCO5457
SCO4658	SCO5461
SCO4664	SCO5462
SCO4665	SCO5463
SCO4668	SCO5483
SCO4670	SCO5486
SCO4671	SCO5491
SCO4672	SCO5493
SCO4680	SCO5496
SCO4691	SCO5506
SCO4692	SCO5507
SCO4694	SCO5508
SCO4695	SCO5509
SCO4697	SCO5510
SCO4733	SCO5516
SCO4741	SCO5524
SCO4742	SCO5532
SCO4743	SCO5534
SCO4745	SCO5548
SCO4746	SCO5549
SCO4747	SCO5550
SCO4749	SCO5551
SCO4751	SCO5557
SCO4753	SCO5557a
SCO4754	SCO5560
SCO4755	SCO5562
SCO4756	SCO5563
SCO4757	SCO5565
SCO4758	SCO5566
SCO4760	SCO5567
SCO4766	SCO5574
SCO4767	SCO5577
SCO4787	SCO5599
SCO5141	SCO5600
SCO5296	SCO5601
SCO5301	SCO5603
SCO5303	SCO5611
SCO5308	SCO5613
SCO5309	SCO5615
SCO5310	SCO5616
SCO5316	SCO5617
SCO5320	SCO5620
SCO5321	SCO5622
SCO5322	SCO5648
SCO5323	SCO5661
SCO5324	SCO5663
SCO5325	SCO5671
SCO5327	SCO5672
SCO5401	SCO5673
SCO5402	SCO5674
SCO5403	SCO5675
SCO5410	SCO5719
SCO5412	SCO5722
SCO5418	SCO5742
SCO5424	SCO5747
SCO5432	SCO5750
SCO5433	SCO5756
SCO5434	SCO5757
SCO5435	SCO5760
SCO5437	SCO5761
SCO5438	SCO5762
SCO5452	SCO5763
SCO5453	SCO5765
SCO5455	SCO5766
SCO5457	SCO5767
SCO5461	SCO5768
SCO5462	SCO5773
SCO5463	SCO5779
SCO5483	SCO5780
SCO5486	SCO5781
SCO5491	SCO5782
SCO5493	SCO5786
SCO5496	SCO5788
SCO5506	SCO5791
SCO5507	SCO5799
SCO5508	SCO5800
SCO5509	SCO5807
SCO5510	SCO5816
SCO5516	SCO5824
SCO5524	SCO5825
SCO5532	SCO5829
SCO5534	SCO5842
SCO5548	SCO5844
SCO5549	SCO5846
SCO5550	SCO5847
SCO5551	SCO5848
SCO5557	SCO5849
SCO5557a	SCO5850
SCO5560	SCO5851
SCO5562	SCO5852
SCO5563	SCO5853
SCO5565	SCO5857
SCO5566	SCO5860
SCO5567	SCO5874
SCO5574	SCO5910
SCO5577	SCO5911
SCO5587	SCO5913
SCO5599	SCO5914
SCO5600	SCO5915
SCO5601	SCO5918
SCO5603	SCO5919
SCO5611	SCO5923
SCO5613	SCO5925
SCO5615	SCO5934
SCO5616	SCO5935
SCO5617	SCO5936
SCO5620	SCO5937
SCO5622	SCO5940
SCO5648	SCO5943
SCO5653	SCO5944
SCO5661	SCO5946
SCO5663	SCO5948
SCO5671	SCO5949
SCO5672	SCO5951
SCO5673	SCO5954
SCO5674	SCO5955
SCO5675	SCO5962
SCO5719	SCO5964
SCO5722	SCO6015
SCO5742	SCO6018
SCO5747	SCO6025
SCO5748	SCO6029
SCO5750	SCO6035
SCO5756	SCO6036
SCO5757	SCO6037
SCO5760	SCO6043
SCO5761	SCO6046
SCO5762	SCO6048
SCO5763	SCO6049
SCO5765	SCO6050
SCO5766	SCO6051
SCO5767	SCO6058
SCO5768	SCO6063
SCO5773	SCO6064
SCO5779	SCO6066
SCO5780	SCO6067
SCO5781	SCO6074
SCO5782	SCO6075
SCO5784	SCO6077
SCO5786	SCO6114
SCO5788	SCO6115
SCO5791	SCO6117
SCO5799	SCO6118
SCO5800	SCO6119
SCO5807	SCO6123
SCO5816	SCO6126
SCO5824	SCO6130
SCO5825	SCO6132
SCO5829	SCO6133
SCO5842	SCO6134
SCO5844	SCO6135
SCO5846	SCO6136
SCO5847	SCO6137
SCO5848	SCO6142
SCO5849	SCO6143
SCO5850	SCO6144
SCO5851	SCO6147
SCO5852	SCO6149
SCO5853	SCO6150
SCO5857	SCO6153
SCO5860	SCO6175
SCO5870	SCO6176
SCO5872	SCO6179
SCO5874	SCO6180
SCO5910	SCO6182
SCO5911	SCO6184
SCO5913	SCO6185
SCO5914	SCO6192
SCO5915	SCO6194
SCO5918	SCO6201
SCO5919	SCO6203
SCO5923	SCO6216
SCO5925	SCO6218
SCO5934	SCO6221
SCO5935	SCO6226
SCO5936	SCO6227
SCO5937	SCO6229
SCO5940	SCO6231
SCO5943	SCO6233
SCO5944	SCO6237
SCO5946	SCO6238
SCO5948	SCO6239
SCO5949	SCO6241
SCO5951	SCO6242
SCO5954	SCO6244
SCO5955	SCO6246
SCO5962	SCO6249
SCO5964	SCO6250
SCO6015	SCO6252
SCO6018	SCO6253
SCO6025	SCO6254
SCO6029	SCO6256
SCO6035	SCO6260
SCO6036	SCO6325
SCO6037	SCO6330
SCO6043	SCO6331
SCO6046	SCO6333
SCO6048	SCO6334
SCO6049	SCO6335
SCO6050	SCO6336
SCO6051	SCO6337
SCO6058	SCO6340
SCO6063	SCO6341
SCO6064	SCO6342
SCO6066	SCO6344
SCO6067	SCO6347
SCO6072	SCO6348
SCO6074	SCO6349
SCO6075	SCO6350
SCO6077	SCO6352
SCO6114	SCO6353
SCO6115	SCO6354
SCO6117	SCO6358
SCO6118	SCO6359
SCO6119	SCO6362
SCO6121	SCO6363
SCO6123	SCO6364
SCO6126	SCO6366
SCO6130	SCO6367
SCO6132	SCO6368
SCO6133	SCO6369
SCO6134	SCO6371
SCO6135	SCO6372
SCO6136	SCO6374
SCO6137	SCO6376
SCO6140	SCO6378
SCO6142	SCO6379
SCO6143	SCO6380
SCO6144	SCO6381
SCO6147	SCO6383
SCO6149	SCO6385
SCO6150	SCO6387
SCO6153	SCO6389
SCO6175	SCO6390
SCO6176	SCO6392
SCO6179	SCO6413
SCO6180	SCO6418
SCO6182	SCO6419
SCO6184	SCO6425
SCO6185	SCO6427
SCO6192	SCO6439
SCO6194	SCO6447
SCO6201	SCO6450
SCO6203	SCO6455
SCO6216	SCO6458
SCO6218	SCO6459
SCO6221	SCO6460
SCO6226	SCO6461
SCO6227	SCO6462
SCO6229	SCO6465
SCO6231	SCO6466
SCO6233	SCO6469
SCO6237	SCO6474
SCO6238	SCO6475
SCO6239	SCO6478
SCO6241	SCO6479
SCO6242	SCO6480
SCO6244	SCO6485
SCO6246	SCO6487
SCO6249	SCO6488
SCO6250	SCO6489
SCO6252	SCO6490
SCO6253	SCO6491
SCO6254	SCO6496
SCO6256	SCO6511
SCO6260	SCO6513
SCO6325	SCO6518
SCO6330	SCO6519
SCO6331	SCO6521
SCO6333	SCO6525
SCO6334	SCO6529
SCO6335	SCO6530
SCO6336	SCO6537
SCO6337	SCO6538
SCO6340	SCO6539
SCO6341	SCO6546
SCO6342	SCO6554
SCO6344	SCO6555
SCO6345	SCO6561
SCO6347	SCO6562
SCO6348	SCO6563
SCO6349	SCO6575
SCO6350	SCO6576
SCO6352	SCO6598
SCO6353	SCO6599
SCO6354	SCO6610
SCO6358	SCO6611
SCO6359	SCO6612
SCO6362	SCO6614
SCO6363	SCO6616
SCO6364	SCO6617
SCO6366	SCO6618
SCO6367	SCO6620
SCO6368	SCO6626
SCO6369	SCO6636
SCO6371	SCO6639
SCO6372	SCO6648
SCO6374	SCO6649
SCO6376	SCO6656
SCO6378	SCO6657
SCO6379	SCO6664
SCO6380	SCO6666
SCO6381	SCO6670
SCO6383	SCO6671
SCO6385	SCO6673
SCO6387	SCO6676
SCO6389	SCO6679
SCO6390	SCO6680
SCO6392	SCO6686
SCO6413	SCO6687
SCO6418	SCO6690
SCO6419	SCO6693
SCO6425	SCO6695
SCO6427	SCO6704
SCO6439	SCO6706
SCO6447	SCO6707
SCO6450	SCO6709
SCO6455	SCO6710
SCO6458	SCO6711
SCO6459	SCO6713
SCO6460	SCO6733
SCO6461	SCO6734
SCO6462	SCO6740
SCO6465	SCO6742
SCO6466	SCO6745
SCO6469	SCO6746
SCO6474	SCO6747
SCO6475	SCO6748
SCO6478	SCO6780
SCO6479	SCO6782
SCO6480	SCO6791
SCO6485	SCO6792
SCO6487	SCO6793
SCO6488	SCO6814
SCO6489	SCO6815
SCO6490	SCO6824
SCO6491	SCO6826
SCO6496	SCO6831
SCO6511	SCO6833
SCO6513	SCO6843
SCO6518	SCO6844
SCO6519	SCO6845
SCO6521	SCO6846
SCO6525	SCO6848
SCO6529	SCO6850
SCO6530	SCO6851
SCO6536	SCO6854
SCO6537	SCO6855
SCO6538	SCO6858
SCO6539	SCO6859
SCO6546	SCO6860
SCO6552	SCO6863
SCO6554	SCO6864
SCO6555	SCO6865
SCO6560	SCO6866
SCO6561	SCO6867
SCO6562	SCO6868
SCO6563	SCO6870
SCO6575	SCO6871
SCO6576	SCO6872
SCO6589	SCO6875
SCO6598	SCO6879
SCO6599	SCO6881
SCO6600	SCO6882
SCO6604	SCO6886
SCO6610	SCO6887
SCO6611	SCO6888
SCO6612	SCO6889
SCO6614	SCO6892
SCO6616	SCO6894
SCO6617	SCO6895
SCO6618	SCO7254
SCO6620	SCO7255
SCO6626	SCO7256
SCO6636	SCO7258
SCO6639	SCO7259
SCO6648	SCO7264
SCO6649	SCO7267
SCO6656	SCO7270
SCO6657	SCO7271
SCO6664	SCO7272
SCO6666	SCO7274
SCO6670	SCO7279
SCO6671	SCO7283
SCO6673	SCO7285
SCO6676	SCO7290
SCO6679	SCO7375
SCO6680	SCO7378
SCO6686	SCO7379
SCO6687	SCO7380
SCO6690	SCO7381
SCO6693	SCO7382
SCO6695	SCO7383
SCO6704	SCO7384
SCO6706	SCO7387
SCO6707	SCO7389
SCO6709	SCO7392
SCO6710	SCO7394
SCO6711	SCO7397
SCO6713	SCO7401
SCO6733	SCO7405
SCO6734	SCO7407
SCO6740	SCO7410
SCO6742	SCO7411
SCO6745	SCO7414
SCO6746	SCO7426
SCO6747	SCO7427
SCO6748	SCO7429
SCO6780	SCO7430
SCO6782	SCO7431
SCO6791	SCO7433
SCO6792	SCO7434
SCO6793	SCO7438
SCO6814	SCO7439
SCO6815	SCO7440
SCO6824	SCO7445
SCO6826	SCO7447
SCO6827	SCO7448
SCO6831	SCO7450
SCO6833	SCO7454
SCO6838	SCO7455
SCO6843	SCO7456
SCO6844	SCO7457
SCO6845	SCO7458
SCO6846
SCO6848
SCO6850
SCO6851
SCO6854
SCO6855
SCO6858
SCO6859
SCO6860
SCO6863
SCO6864
SCO6865
SCO6866
SCO6867
SCO6868
SCO6870
SCO6871
SCO6872
SCO6875
SCO6879
SCO6880
SCO6881
SCO6882
SCO6886
SCO6887
SCO6888
SCO6889
SCO6892
SCO6894
SCO6895
SCO7254
SCO7255
SCO7256
SCO7258
SCO7259
SCO7264
SCO7267
SCO7270
SCO7271
SCO7272
SCO7274
SCO7279
SCO7283
SCO7285
SCO7290
SCO7375
SCO7378
SCO7379
SCO7380
SCO7381
SCO7382
SCO7383
SCO7384
SCO7386
SCO7387
SCO7389
SCO7392
SCO7394
SCO7395
SCO7397
SCO7401
SCO7405
SCO7407
SCO7410
SCO7411
SCO7414
SCO7426
SCO7427
SCO7429
SCO7430
SCO7431
SCO7433
SCO7434
SCO7438
SCO7439
SCO7440
SCO7445
SCO7447
SCO7448
SCO7449
SCO7450
SCO7451
SCO7454
SCO7455
SCO7456
SCO7457
SCO7458
